# Supplementary material for: Small RNAs in vancomycin-resistant Enterococcus faecium involved in daptomycin response and resistance
Source: Sci Rep. 2017 Sep 11;7:11067. doi: 10.1038/s41598-017-11265-2 (PMC5593968; doi:10.1038/s41598-017-11265-2)
Supplement: Supplementary file 1 — S1 [file 41598_2017_11265_MOESM1_ESM.xlsx]

## Sheet: Feuil1
Table S1. Conservation of candidate sRNA genes among 86 E. faecium strains.
Strain	Clade	ST	Putative_sRNA_0030	Putative_sRNA_0040	Putative_sRNA_0070	Putative_sRNA_0080	Putative_sRNA_0110	Putative_sRNA_0120	Putative_sRNA_0160	Putative_sRNA_0170	Putative_sRNA_0230	Putative_sRNA_0240	Putative_sRNA_0280	Putative_sRNA_0290	Putative_sRNA_0300	Putative_sRNA_0410	Putative_sRNA_0430	Putative_sRNA_0440	Putative_sRNA_0510	Putative_sRNA_0560	sefa2424.1T-box	Putative_sRNA_0620	Putative_sRNA_0670	Putative_sRNA_0690	sefa2004.1T-box	Putative_sRNA_0750	Putative_sRNA_0860	Putative_sRNA_0870	Putative_sRNA_0880	Putative_sRNA_0940	sefa1356.1T-box	RNAseP	Putative_sRNA_0980	Putative_sRNA_1030	Putative_sRNA_1040	Putative_sRNA_1060	sefa1496.1FMN	Putative_sRNA_1150	Putative_sRNA_1160	Putative_sRNA_1180	Putative_sRNA_1190	Putative_sRNA_1210	Putative_sRNA_1230	Putative_sRNA_1240	Putative_sRNA_1260	Putative_sRNA_1300	Putative_sRNA_1420	tmRNA	Putative_sRNA_1520
Enterococcus_faecium_C68	A1	16	1	0	1	1	1	1	1	1	1	0	1	1	1	1	1	1	1	1	1	1	1	1	1	1	1	1	1	1	1	1	1	1	1	1	1	1	1	1	1	1	1	1	1	0	1	1	1
Enterococcus_faecium_E745	A1	16	0	0	1	1	1	1	1	1	0	0	0	0	0	1	1	1	1	1	1	1	1	1	1	1	1	1	1	1	1	1	1	1	1	1	1	1	1	1	1	1	1	1	1	0	1	1	1
Enterococcus_faecium_1-231-410	A1	17	0	0	1	1	1	1	1	1	0	0	0	0	0	1	1	1	1	1	1	1	1	1	1	1	1	1	1	1	1	1	1	1	1	1	1	1	1	1	1	1	1	1	1	0	1	1	1
Enterococcus_faecium_Aus0004	A1	17	1	1	1	1	1	1	1	1	1	1	1	1	1	1	1	1	1	1	1	1	1	1	1	1	1	1	1	1	1	1	1	1	1	1	1	1	1	1	1	1	1	1	1	1	1	1	1
Enterococcus_faecium_E1162	A1	17	1	0	1	1	1	1	1	1	1	1	1	0	0	1	1	1	1	1	1	1	1	1	1	1	1	1	1	1	1	1	1	1	1	1	1	1	1	1	1	1	1	1	1	0	1	1	1
Enterococcus_faecium_1-230-933	A1	18	1	1	1	1	1	1	1	1	1	0	1	1	1	1	1	1	1	1	1	1	1	1	1	1	1	1	1	1	1	1	1	1	1	1	1	1	1	1	1	1	1	1	1	0	0	1	1
Enterococcus_faecium_EnGen0036	A1	18	1	0	1	1	1	1	1	1	1	0	1	1	1	1	1	1	1	1	1	1	1	1	1	1	1	1	1	1	1	1	1	1	1	1	1	1	1	1	1	1	1	1	1	0	1	1	1
Enterococcus_faecium_DO	A1	18	0	0	1	1	1	1	1	1	0	0	0	0	0	1	1	1	1	1	1	1	1	1	1	1	1	1	1	1	1	1	1	1	1	1	1	1	1	1	1	1	1	1	1	0	1	1	1
Enterococcus_faecium_EnGen0016	A1	64	1	1	1	1	1	1	1	1	0	0	0	0	0	1	1	1	1	1	1	1	1	1	1	1	1	1	1	1	1	1	1	1	1	1	1	1	1	1	1	1	1	1	1	0	1	1	1
Enterococcus_faecium_EnGen0045	A1	78	0	0	1	1	1	1	1	1	0	0	1	1	0	1	1	1	1	1	1	1	1	1	1	1	1	1	1	1	1	1	1	1	1	1	1	1	1	1	1	1	1	1	1	0	1	1	1
Enterococcus_faecium_EnGen0046	A1	78	0	0	1	1	1	1	1	1	1	1	1	1	1	1	1	1	1	1	1	1	1	1	1	1	1	1	1	1	1	1	1	1	1	1	1	1	1	1	1	1	1	1	1	0	1	1	1
Enterococcus_faecium_EnGen0049	A1	78	0	0	1	1	1	1	1	1	0	0	0	0	0	1	1	1	1	1	1	1	1	1	1	1	1	1	1	1	1	1	1	1	1	1	1	1	1	1	1	1	1	1	1	0	1	1	1
Enterococcus_faecium_EnGen0050	A1	78	0	0	1	1	1	1	1	1	1	1	1	0	0	1	1	1	1	1	1	1	1	1	1	1	1	1	1	1	1	1	1	1	1	1	1	1	1	1	1	1	1	1	1	0	1	1	1
Enterococcus_faecium_EnGen0051	A1	78	0	0	1	1	1	1	1	1	1	1	1	1	1	1	1	1	1	1	1	1	1	1	1	1	1	1	1	1	1	1	1	1	1	1	1	1	1	1	1	1	1	1	1	0	1	1	1
Enterococcus_faecium_EnGen0054	A1	78	1	0	1	1	1	1	1	1	0	0	0	0	0	1	1	1	1	1	1	0	1	1	1	1	1	1	1	1	1	1	1	1	1	1	1	1	1	1	1	1	1	1	1	0	1	1	1
Enterococcus_faecium_EnGen0057	A1	78	1	1	1	1	1	1	1	1	0	0	0	0	0	1	1	1	1	1	1	1	1	1	1	1	1	1	1	1	1	1	1	1	1	1	1	1	1	1	1	1	1	1	1	0	1	1	1
Enterococcus_faecium_U0317	A1	78	0	0	1	1	1	1	1	1	1	1	1	1	1	1	1	1	1	1	1	1	1	1	1	1	1	1	1	1	1	1	1	1	1	1	1	1	1	1	1	1	1	1	1	0	1	1	1
Enterococcus_faecium_EnGen0013	A1	80	0	0	1	1	1	1	1	1	0	0	0	0	0	1	1	1	1	1	1	1	1	1	1	1	1	1	1	1	1	1	1	1	1	1	1	1	1	1	1	1	1	1	1	0	1	1	1
Enterococcus_faecium_EnGen0034	A1	117	0	0	1	1	1	1	1	1	1	1	1	1	1	1	1	1	1	1	1	1	1	1	1	1	1	1	1	1	1	1	1	1	1	1	1	1	1	1	1	1	1	1	1	0	1	1	1
Enterococcus_faecium_E1	A1	117	0	0	1	1	1	1	1	1	0	0	0	0	0	1	1	1	1	1	1	0	1	1	1	1	1	1	1	1	1	1	1	1	1	1	1	1	1	1	1	1	1	1	1	0	1	1	1
Enterococcus_faecium_E4453	A1	192	1	1	1	1	1	1	1	1	1	1	1	1	1	1	1	1	1	1	1	1	1	1	1	1	1	1	1	1	1	1	1	1	1	1	1	1	1	1	1	1	1	1	1	0	1	1	1
Enterococcus_faecium_1-231-502	A1	203	0	0	1	1	1	1	1	1	0	0	0	0	0	1	1	1	1	1	1	1	1	1	1	1	1	1	1	1	1	1	1	1	1	1	1	1	1	1	1	1	0	0	0	0	1	1	1
Enterococcus_faecium_6E6	A1	203	1	0	1	1	1	1	1	1	0	0	0	0	0	1	1	1	1	1	1	1	1	1	1	1	1	1	1	1	1	1	1	1	1	1	1	1	1	1	1	1	1	1	1	0	1	1	1
Enterococcus_faecium_Aus0085	A1	203	1	0	1	1	1	1	1	1	0	0	0	0	0	1	1	1	1	1	1	1	1	1	1	1	1	1	1	1	1	1	1	1	1	1	1	1	1	1	1	1	1	1	1	0	1	1	1
Enterococcus_faecium_VRE001	A1	203	1	1	1	1	1	1	1	1	0	0	0	0	0	1	1	1	1	1	1	1	1	1	1	1	1	1	1	1	1	1	1	1	1	1	1	1	1	1	1	1	1	1	1	0	1	1	1
Enterococcus_faecium_E4452	A1	266	1	0	1	1	1	1	1	1	1	0	1	1	1	1	1	1	0	0	1	1	1	1	1	1	1	1	1	1	1	1	1	1	1	1	1	1	1	1	1	1	1	1	1	0	1	1	1
Enterococcus_faecium_EnGen0030	A1	325	1	1	1	1	1	1	1	1	1	0	1	1	1	1	1	1	1	1	1	0	1	1	1	1	1	1	1	1	1	1	1	1	1	1	1	1	1	1	1	1	1	1	1	0	1	1	1
Enterococcus_faecium_E39	A1	736	1	0	1	1	1	1	1	1	0	0	0	0	0	1	1	1	1	1	1	1	1	1	1	1	1	1	1	1	1	1	1	1	1	1	1	1	1	1	1	1	1	1	1	0	1	1	1
Enterococcus_faecium_UW8175	A1	904	0	0	1	1	1	1	1	1	0	0	0	0	0	1	1	1	1	1	1	1	1	1	1	1	1	1	1	1	1	1	1	1	1	1	1	1	1	1	1	1	1	1	1	0	1	1	1
Enterococcus_faecium_EnGen0002	Rec	117	1	0	1	1	1	1	1	1	1	0	1	1	1	1	1	1	1	1	1	1	1	1	1	1	1	1	1	1	1	1	1	1	1	1	1	1	1	1	1	1	1	1	1	0	1	1	1
Enterococcus_faecium_EnGen0008	A2	5	1	0	1	1	1	1	1	1	0	0	0	0	0	1	1	1	1	1	1	1	1	1	1	1	1	1	1	1	1	1	1	1	1	0	1	1	1	1	1	1	1	1	1	1	1	1	1
Enterococcus_faecium_EnGen0021	A2	5	1	0	1	1	1	1	1	1	0	0	0	0	0	1	1	1	1	1	1	1	1	1	1	1	1	1	1	1	1	1	1	1	1	0	1	1	1	1	1	1	1	1	1	0	1	1	1
Enterococcus_faecium_EnGen0005	A2	9	0	0	1	1	1	1	1	1	0	0	0	0	0	1	1	1	1	1	1	1	1	1	1	1	1	1	1	1	1	1	1	1	1	1	1	1	1	1	1	1	0	0	1	0	1	1	1
Enterococcus_faecium_EnGen0022	A2	9	1	0	1	1	1	1	1	1	0	0	0	0	0	1	1	1	1	1	1	0	1	1	1	1	1	1	1	1	1	1	1	1	1	1	1	1	1	1	1	0	0	0	0	0	1	1	1
Enterococcus_faecium_EnGen0043	A2	12	1	0	1	1	1	1	1	1	0	0	0	0	0	1	1	1	1	1	1	1	1	1	1	1	1	1	1	1	1	1	1	1	1	1	1	1	1	1	1	1	1	1	1	0	1	1	1
Enterococcus_faecium_EnGen0009	A2	21	0	0	1	1	1	1	1	1	0	0	0	0	0	1	1	1	1	1	1	0	1	1	1	1	1	1	1	1	1	1	1	1	1	1	1	1	1	1	1	1	1	1	1	0	1	1	1
Enterococcus_faecium_64-3	A2	21	0	0	1	1	1	1	1	1	0	0	0	0	0	1	1	1	1	1	1	0	1	1	1	1	1	1	1	1	1	1	1	1	1	1	1	1	1	1	1	1	1	1	1	0	1	1	1
Enterococcus_faecium_UW7606x64-3_TC1	A2	21	0	0	1	1	1	1	1	1	0	0	0	0	0	1	1	1	1	1	1	0	1	1	1	1	1	1	1	1	1	1	1	1	1	1	1	1	1	1	1	1	1	1	1	0	1	1	1
Enterococcus_faecium_EnGen0031	A2	22	0	0	1	1	1	1	1	1	0	0	0	0	0	1	1	1	1	1	1	0	1	1	1	1	1	1	1	1	1	1	1	1	1	1	1	1	1	1	1	1	1	1	1	0	1	1	1
Enterococcus_faecium_D344SRF	A2	25	1	1	1	1	1	1	1	1	1	1	1	1	0	1	1	1	1	1	1	0	1	1	1	1	1	1	1	1	1	1	1	1	1	1	1	1	1	1	1	0	0	0	0	0	1	1	1
Enterococcus_faecium_TC_6	A2	25	1	1	1	1	1	1	1	1	1	1	1	1	1	1	1	1	1	1	1	1	1	1	1	1	1	1	1	1	1	1	1	1	1	1	1	1	1	1	1	0	0	0	0	0	1	1	1
Enterococcus_faecium_EnGen0010	A2	26	1	0	1	1	1	1	1	1	0	0	0	0	0	1	1	1	1	1	1	1	1	1	1	1	1	1	1	1	1	1	1	1	1	1	1	1	1	1	1	1	1	1	0	0	1	1	1
Enterococcus_faecium_EnGen0011	A2	26	1	0	1	1	1	1	1	1	0	0	0	0	0	1	1	1	1	1	1	1	1	1	1	1	1	1	1	1	1	1	1	1	1	0	1	1	1	1	1	0	0	0	0	0	1	1	1
Enterococcus_faecium_EnGen0012	A2	27	1	0	1	1	1	1	1	1	0	0	0	0	0	1	1	1	1	1	1	1	1	1	1	1	1	1	1	1	1	1	1	1	1	1	1	1	1	1	1	1	1	1	1	0	1	1	1
Enterococcus_faecium_EnGen0020	A2	27	1	0	1	1	1	1	1	1	0	0	0	0	0	1	1	1	1	1	1	1	1	1	1	1	1	1	1	1	1	1	1	1	1	1	1	1	1	1	1	1	1	1	1	0	1	1	1
Enterococcus_faecium_EnGen0044	A2	27	0	0	1	1	1	1	1	1	0	0	0	0	0	1	1	1	1	1	1	0	1	1	1	1	1	1	1	1	1	1	1	1	1	1	1	1	1	1	1	1	1	1	1	0	1	1	1
Enterococcus_faecium_E1071	A2	32	0	0	1	1	1	1	1	1	0	0	0	0	0	1	1	1	1	1	1	0	1	1	1	0	1	1	1	1	1	1	1	1	1	1	1	1	1	1	1	1	1	1	1	0	1	1	1
Enterococcus_faecium_E1039	A2	42	0	0	1	1	1	1	1	1	0	0	0	0	0	1	1	1	1	1	1	0	1	1	1	1	1	1	1	1	1	1	1	1	1	0	1	1	1	1	1	1	1	1	1	0	1	1	1
Enterococcus_faecium_1-231-501	A2	52	0	0	1	1	1	1	1	1	0	0	0	0	0	1	1	1	1	1	1	0	1	1	1	1	1	1	1	1	1	1	1	1	1	1	1	1	1	1	1	0	0	0	1	0	1	1	1
Enterococcus_faecium_EFE10021	A2	54	0	0	1	1	1	1	1	1	0	0	0	0	0	1	1	1	1	1	1	0	1	1	1	1	1	1	1	1	1	1	1	1	1	1	1	1	1	1	1	1	1	1	1	0	1	1	1
Enterococcus_faecium_EnGen0035	A2	66	1	0	1	1	1	1	1	1	0	0	0	0	0	1	1	1	1	1	1	0	1	1	1	1	1	1	1	1	1	1	1	1	1	1	1	1	1	1	1	1	1	1	1	0	1	1	1
Enterococcus_faecium_EnGen0040	A2	66	0	0	1	1	1	1	1	1	0	0	0	0	0	1	1	1	1	1	1	1	1	1	1	1	1	1	1	1	1	1	1	1	1	1	1	1	1	1	1	1	1	1	1	0	1	1	1
Enterococcus_faecium_EnGen0027	A2	67	0	0	1	1	1	1	1	1	0	0	0	0	0	1	1	1	1	1	1	0	1	1	1	1	1	1	1	1	1	1	1	1	1	1	1	1	1	1	1	1	0	0	1	0	1	1	1
Enterococcus_faecium_EnGen0039	A2	69	0	0	1	1	1	1	1	1	1	1	1	0	0	1	1	1	1	1	1	1	1	1	1	1	1	1	1	1	1	1	1	1	1	1	1	1	1	1	1	1	1	1	1	0	1	1	1
Enterococcus_faecium_EnGen0017	A2	92	0	0	1	1	1	1	1	1	0	0	0	0	0	1	1	1	1	1	1	0	1	1	1	1	1	1	1	1	1	1	1	1	1	1	1	1	1	1	1	1	1	1	1	0	1	1	1
Enterococcus_faecium_EnGen0025	A2	92	1	0	1	1	1	1	1	1	1	1	1	0	0	1	1	1	1	1	1	1	1	1	1	1	1	1	1	1	1	1	1	1	1	1	1	1	1	1	1	1	1	1	1	0	1	1	1
Enterococcus_faecium_EnGen0032	A2	104	0	0	1	1	1	1	1	1	0	0	0	0	0	1	1	1	1	1	1	1	1	1	1	1	1	1	1	1	1	1	1	1	1	1	1	1	1	1	1	1	1	1	1	0	1	1	1
Enterococcus_faecium_E1636	A2	106	1	1	1	1	1	1	1	1	0	0	1	1	0	1	1	1	1	1	1	0	1	1	1	1	1	1	1	1	1	1	1	1	1	1	1	1	1	1	1	1	1	1	1	0	0	1	1
Enterococcus_faecium_E1679	A2	114	0	0	1	1	1	1	1	1	0	0	1	1	1	1	1	1	1	1	1	1	1	1	1	1	1	1	1	1	1	1	1	1	1	1	1	1	1	1	1	1	1	1	0	0	1	1	1
Enterococcus_faecium_EnGen0004	A2	127	0	0	1	1	1	1	1	1	0	0	0	0	0	1	1	1	1	1	1	0	1	1	1	1	1	1	1	1	1	1	1	1	1	1	1	1	1	1	1	1	1	1	1	0	1	1	1
Enterococcus_faecium_EnGen0014	A2	150	1	0	1	1	1	1	1	1	0	0	0	0	0	1	1	1	1	1	1	0	1	1	1	1	1	1	1	1	1	1	1	1	1	0	1	1	1	1	1	1	1	1	1	0	1	1	1
Enterococcus_faecium_EnGen0019	A2	151	0	0	1	1	1	1	1	1	0	0	0	0	0	1	1	1	1	1	1	0	1	1	1	1	1	1	1	1	1	1	1	1	1	1	1	1	1	1	1	1	0	0	1	0	1	1	1
Enterococcus_faecium_EnGen0001	A2	158	0	0	1	1	1	1	1	1	0	0	0	0	0	1	1	1	1	1	1	1	1	1	1	1	1	1	1	1	1	1	1	1	1	1	1	1	1	1	1	1	1	1	1	0	1	1	1
Enterococcus_faecium_EnGen0018	A2	159	0	0	1	1	1	1	1	1	1	1	1	0	0	1	1	1	1	1	1	1	1	1	1	1	1	1	1	1	1	1	1	1	1	1	1	1	1	1	1	1	1	1	1	0	1	1	1
Enterococcus_faecium_EnGen0007	A2	160	0	0	1	1	1	1	1	1	0	0	0	0	0	1	1	1	1	1	1	0	1	1	1	1	1	1	1	1	1	1	1	1	1	1	1	1	1	1	1	1	1	1	1	0	1	1	1
Enterococcus_faecium_EnGen0024	A2	210	0	1	1	1	1	1	1	1	1	1	1	1	0	1	1	1	1	1	1	1	1	1	1	1	1	1	1	1	1	1	1	1	1	1	1	1	1	1	1	1	1	1	1	0	1	1	1
Enterococcus_faecium_EnGen0048	A2	310	0	0	1	1	1	1	1	1	0	0	0	0	0	1	1	1	1	1	1	0	1	1	1	1	1	1	1	1	1	1	1	1	1	1	1	1	1	1	1	1	0	0	1	0	1	1	1
Enterococcus_faecium_EnGen0052	A2	332	0	0	1	1	1	1	1	1	0	0	1	0	0	1	1	1	1	1	1	0	1	1	1	1	1	1	1	1	1	1	1	1	1	1	1	1	1	1	1	1	0	0	0	0	1	1	1
Enterococcus_faecium_NRRL_B-2354	A2	860	0	0	1	1	1	1	1	1	0	0	0	0	0	1	1	1	1	1	1	0	1	1	1	1	1	1	1	1	1	1	1	1	1	1	1	1	1	1	1	1	1	1	1	0	1	1	1
Enterococcus_faecium_1-231-408	Rec	582	0	0	1	1	1	1	1	1	1	1	1	1	1	1	0	0	0	0	1	1	0	1	1	0	1	1	1	1	1	1	1	1	1	1	1	1	1	1	1	1	1	1	1	0	1	1	1
Enterococcus_faecium_EnGen0015	B	61	0	0	1	1	1	1	1	1	0	0	0	0	0	1	1	1	0	0	1	0	1	1	1	1	1	1	1	1	1	1	0	1	1	0	1	1	0	1	1	0	0	0	1	0	1	1	1
Enterococcus_faecium_EnGen0028	B	75	0	0	1	1	1	1	1	1	0	0	0	0	0	1	1	1	0	0	1	0	1	1	1	1	1	1	1	1	1	1	0	1	1	0	1	1	0	1	1	0	0	0	1	0	1	1	1
Enterococcus_faecium_LCT-EF90	B	76	0	0	1	1	1	1	1	1	0	0	0	0	0	1	1	1	0	0	1	0	1	1	1	1	1	1	1	1	1	1	0	1	1	0	1	1	0	1	1	0	0	0	0	0	1	1	1
Enterococcus_faecium_EnGen0029	B	77	0	0	1	1	1	1	1	1	0	0	1	0	0	1	1	1	0	0	1	0	1	1	1	1	1	1	1	1	1	1	0	1	1	0	1	1	0	1	1	0	0	0	1	0	1	1	1
Enterococcus_faecium_E980	B	94	0	0	1	1	1	1	1	1	1	1	1	1	0	1	1	0	0	0	1	0	1	1	1	1	1	1	1	1	1	1	0	1	1	0	1	1	0	1	1	0	0	0	1	0	1	1	1
Enterococcus_faecium_Com12	B	107	0	0	1	1	1	1	1	1	0	0	0	0	0	1	1	0	0	0	1	0	0	1	1	0	1	1	1	1	1	1	0	1	1	0	1	1	0	1	1	0	0	0	1	0	1	1	1
Enterococcus_faecium_EnGen0003	B	163	1	1	1	1	1	1	1	1	0	0	0	0	0	1	1	0	0	0	1	0	0	1	1	0	1	1	1	1	1	1	0	1	1	0	1	1	0	1	1	0	0	0	1	0	1	1	1
Enterococcus_faecium_EnGen0042	B	289	0	0	1	1	1	1	1	1	0	0	0	0	0	1	1	0	0	0	1	1	1	1	1	1	1	1	1	1	1	1	0	1	1	0	1	1	0	1	1	0	0	0	1	0	1	1	1
Enterococcus_faecium_EnGen0026	B	296	0	0	1	1	1	1	1	1	1	1	1	1	0	1	1	0	0	0	1	0	1	1	1	1	1	1	1	1	1	1	0	1	1	0	1	1	0	1	1	0	0	0	1	0	1	1	1
Enterococcus_faecium_EnGen0033	B	299	0	0	1	1	1	1	1	1	0	0	0	0	0	1	1	0	0	0	1	0	1	1	1	1	1	1	1	1	1	1	0	1	1	0	1	1	0	1	1	0	0	0	1	0	1	1	1
Enterococcus_faecium_1-141-733	B	327	0	0	1	1	1	1	1	1	0	0	0	0	0	1	1	0	0	0	1	0	0	1	1	0	1	1	1	1	1	1	0	1	1	0	1	1	0	1	1	0	0	0	1	0	1	1	1
Enterococcus_faecium_EnGen0056	B	327	0	0	1	1	1	1	1	1	0	0	0	0	0	1	1	1	0	0	1	1	0	1	1	0	1	1	1	1	1	1	0	1	1	0	1	1	0	1	1	0	0	0	1	0	1	1	1
Enterococcus_faecium_EnGen0047	B	328	0	0	1	1	1	1	1	1	0	0	0	0	0	1	1	0	0	0	1	0	0	1	1	0	1	1	1	1	1	1	0	1	1	0	1	1	0	1	1	0	0	0	1	0	1	1	1
Enterococcus_faecium_EnGen0038	B	331	0	0	1	1	1	1	1	1	0	0	0	0	0	1	1	1	0	0	1	0	1	1	1	1	1	1	1	1	1	1	0	1	1	0	1	1	0	1	1	0	0	0	1	0	1	1	1
Enterococcus_faecium_Com15	B	583	0	0	1	1	1	1	1	1	0	0	0	0	0	1	1	0	0	0	1	0	0	1	1	0	1	1	1	1	1	1	0	1	1	0	1	1	0	1	1	0	0	0	1	0	1	1	1
Enterococcus_faecium_T110	B	812	0	0	1	1	1	1	1	1	0	0	0	0	0	1	1	1	0	0	1	0	0	1	1	0	1	1	1	1	1	1	0	1	1	0	1	1	0	1	1	0	0	0	1	0	1	1	1
TOTAL A1 (n=29)			15	7	29	29	29	29	29	29	13	8	14	12	11	29	29	29	28	28	29	26	29	29	29	29	29	29	29	29	29	29	29	29	29	29	29	29	29	29	29	29	28	28	28	1	28	29	29
TOTAL A2 (n=39)			14	4	39	39	39	39	39	39	6	6	9	5	2	39	39	39	39	39	39	17	39	39	39	38	39	39	39	39	39	39	39	39	39	34	39	39	39	39	39	34	29	29	32	1	38	39	39
TOTAL B (n=16)			1	1	16	16	16	16	16	16	2	2	3	2	0	16	16	7	0	0	16	2	9	16	16	9	16	16	16	16	16	16	0	16	16	0	16	16	0	16	16	0	0	0	15	0	16	16	16
TOTAL A1 + A2 + B (n=84)			30	12	84	84	84	84	84	84	21	16	26	19	13	84	84	75	67	67	84	45	77	84	84	76	84	84	84	84	84	84	68	84	84	63	84	84	68	84	84	63	57	57	75	2	82	84	84
TOTAL ALL (n=86)			31	12	86	86	86	86	86	86	23	17	28	21	15	86	85	76	68	68	86	47	78	86	86	77	86	86	86	86	86	86	70	86	86	65	86	86	70	86	86	65	59	59	77	2	84	86	86
[truncated: 15 more columns]
