# Supplementary material for: Small RNAs in vancomycin-resistant Enterococcus faecium involved in daptomycin response and resistance
Source: Sci Rep. 2017 Sep 11;7:11067. doi: 10.1038/s41598-017-11265-2 (PMC5593968; doi:10.1038/s41598-017-11265-2)
Supplement: Supplementary file 2 — S2 [file 41598_2017_11265_MOESM2_ESM.xlsx]

## Sheet: Table S1
Table S2. Summary of RNA-seq coverage data
Parameter	Control		Daptomycin
Total number of reads	28054276	22919716	26405886	33483714
Number of mapped reads	15048451	17006982	19902986	24650690
Percentage of mapped reads (%)	53.6405	74.2024	75.3733	73.6199
Average size of mapped reads (nt)	50	50	50	50
Average coverage of the genomea (X)	254.602	287.738	336.734	417.06
Number of reads mapped to rRNA genes	147058	834097	439739	2339117
Percentage of mapped to rRNA genes (%)	0.97723	4.90444	2.20941	9.48905
Number of reads mapped to CDSs	10908174	9007474	13342615	9254111
Percentage of reads mapped to CDSs (%)	72.487	52.9634	67.0383	37.541
Average number of reads per CDSb	3814.05	3149.47	4665.25	3235.7
Number of reads mapped to sRNA candidates	3121913	5915779	1318647	1166014
Percentage of reads mapped to sRNA candidates (%)	20.7457	34.7844	6.62537	4.73015
a The genome size of Aus0004 is 2,955,294 bp.
b The number of predicted CDSs is 2,860.
