# Supplementary material for: Small RNAs in vancomycin-resistant Enterococcus faecium involved in daptomycin response and resistance
Source: Sci Rep. 2017 Sep 11;7:11067. doi: 10.1038/s41598-017-11265-2 (PMC5593968; doi:10.1038/s41598-017-11265-2)
Supplement: Supplementary file 3 — S3 [file 41598_2017_11265_MOESM3_ESM.xlsx]

## Sheet: Table S3A
Table S3A. Total reads from RNA-seq and relative ratios of transcript levels
Gene ID	Product	COG	COG class	COG class description	Start	End	Size	Strand	baseMean	baseMeanA	baseMeanB	foldChange	log2FoldChange	pval	padj
EFAU004_00001	chromosomal replication initiation protein, DnaA	COG0593	L	Replication, recombination and repair	1	1335	1335	+	3738.42	3308.18	4168.67	1.26011	0.333549	0.122251	0.2128
EFAU004_00002	DNA polymerase III subunit beta, DnaB	COG0592	L	Replication, recombination and repair	1533	2663	1131	+	3743.71	3854.98	3632.44	-1.06127	-0.0857867	0.684742	0.809615
EFAU004_00003	S4 domain protein, YaaA	COG2501	S	Function unknown	2826	3134	309	+	1216.69	1426.25	1007.14	-1.41613	-0.501955	0.0254716	0.0554692
EFAU004_00004	recombination protein F, RecF	COG1195	L	Replication, recombination and repair	3121	4245	1125	+	8233.67	7593.82	8873.52	1.16852	0.22468	0.314591	0.45405
EFAU004_00005	DNA gyrase subunit B, GyrB	COG0187	L	Replication, recombination and repair	4242	6188	1947	+	11445	10558.7	12331.2	1.16787	0.223875	0.284707	0.419773
EFAU004_00006	DNA gyrase, A subunit, GyrA	COG0188	L	Replication, recombination and repair	6208	8679	2472	+	20081.5	21166.8	18996.3	-1.11426	-0.156088	0.433841	0.581219
EFAU004_00007	30S ribosomal protein S6	COG0360	J	Translation, ribosomal structure and biogenesis	8915	9214	300	+	8035.38	5138.43	10932.3	2.12756	1.0892	9.35107e-08	6.26384e-07
EFAU004_00008	single-strand binding protein	COG0629	L	Replication, recombination and repair	9264	9776	513	+	52949.2	35762.2	70136.1	1.96118	0.971721	1.54579e-06	8.65706e-06
EFAU004_00009	30S ribosomal protein S18	COG0238	J	Translation, ribosomal structure and biogenesis	9802	10038	237	+	24014.2	16389.9	31638.4	1.93036	0.948869	3.07986e-06	1.60942e-05
EFAU004_00010	hypothetical protein	-	-	-	10056	10160	105	+	18.2688	7.45014	29.0874	3.90428	1.96506	0.0278836	0.0600046
EFAU004_00011	hypothetical protein	COG3887	T	Signal transduction mechanisms	10181	10726	546	+	921.878	1077.58	766.176	-1.40644	-0.492048	0.030234	0.0643533
EFAU004_00012	hypothetical protein	-	-	-	10753	10947	195	+	0	0	0	NA	NA	NA	NA
EFAU004_00013	IS66 Orf2-like protein	COG3436	L	Replication, recombination and repair	10937	11290	354	+	0	0	0	NA	NA	NA	NA
EFAU004_00014	IS66 family transposase	COG3436	L	Replication, recombination and repair	11392	12939	1548	+	1.1209	1.54376	0.698041	-2.21156	-1.14506	0.875696	0.95198
EFAU004_00015	DHH family protein	COG3887	T	Signal transduction mechanisms	13047	14507	1461	+	591.725	573.328	610.123	1.06418	0.0897404	0.790714	0.889309
EFAU004_00016	50S ribosomal protein L9	COG0359	J	Translation, ribosomal structure and biogenesis	14513	14965	453	+	2007.26	2105.5	1909.03	-1.10291	-0.141321	0.470807	0.618911
EFAU004_00017	replicative DNA helicase	COG0305	L	Replication, recombination and repair	15239	16606	1368	+	1741.87	968.987	2514.76	2.59525	1.37587	8.58871e-11	8.62976e-10
EFAU004_00018	adenylosuccinate synthetase	COG0104	F	Nucleotide transport and metabolism	17386	18678	1293	+	5149.32	3833.33	6465.31	1.6866	0.75412	0.000180753	0.000661309
EFAU004_00019	ISEnfa3, transposase	COG2963	L	Replication, recombination and repair	19238	19774	537	+	0	0	0	NA	NA	NA	NA
EFAU004_00020	ISEnfa3, transposase	COG2801	L	Replication, recombination and repair	19771	20577	807	+	31.4438	23.7807	39.1069	1.64448	0.717634	0.146922	0.247405
EFAU004_00021	ISL3 family transposase	COG3464	L	Replication, recombination and repair	20579	21592	1014	-	19.9244	10.6379	29.2109	2.74592	1.45729	0.0371418	0.0762736
EFAU004_00022	DegV family protein	COG1307	S	Function unknown	22355	23218	864	+	4182.54	3831.26	4533.81	1.18337	0.242906	0.267153	0.401106
EFAU004_00023	ABC transporter ATP-binding protein	COG0488	R	General function prediction only	23347	24969	1623	-	6658.15	3405.08	9911.22	2.91071	1.54137	6.54308e-14	1.08377e-12
EFAU004_00024	acid-resistance membrane protein	COG3247	S	Function unknown	25218	25739	522	+	2105.85	2294.29	1917.42	-1.19655	-0.258877	0.348618	0.495978
EFAU004_00025	pyruvate oxidase	COG0028	EH	Multiple classes	25925	27655	1731	-	3436.22	5035.35	1837.09	-2.74094	-1.45467	2.35816e-08	1.74763e-07
EFAU004_00026	zinc transporter ZupT	COG0428	P	Inorganic ion transport and metabolism	27820	28638	819	+	1427.21	1423.41	1431.01	1.00534	0.00767841	0.935539	0.989227
EFAU004_00027	hypothetical protein	-	-	-	28741	28938	198	-	219.308	121.121	317.495	2.62131	1.39029	3.24899e-07	2.03809e-06
EFAU004_00028	hypothetical protein	COG3548	S	Function unknown	29107	29685	579	+	285.917	187.644	384.191	2.04744	1.03382	5.98275e-05	0.000244773
EFAU004_00029	hypothetical protein	-	-	-	29780	29917	138	+	126.663	99.0842	154.241	1.55666	0.638458	0.0342736	0.0716275
EFAU004_00030	VanZ like family protein	COG4767	V	Defense mechanisms	30730	31233	504	-	264.273	173.941	354.605	2.03865	1.02761	7.33495e-05	0.000293604
EFAU004_00031	hypothetical protein	COG1289	S	Function unknown	31592	32617	1026	+	929.247	426.885	1431.61	3.35362	1.74572	0.000345264	0.00120666
EFAU004_00032	hypothetical protein	-	-	-	32955	33818	864	+	990.82	663.514	1318.13	1.98658	0.990289	0.00169693	0.00502461
EFAU004_00033	hypothetical protein	-	-	-	35298	35675	378	+	11	5.00018	16.9999	3.39986	1.76547	0.0678841	0.129107
EFAU004_00034	hypothetical protein	-	-	-	35769	35999	231	+	16.0091	9.97766	22.0405	2.20899	1.14338	0.14617	0.246594
EFAU004_00035	hypothetical protein	-	-	-	36013	36219	207	+	5.28926	4.36263	6.21588	1.4248	0.510763	0.843173	0.930691
EFAU004_00036	hypothetical protein	-	-	-	36399	36770	372	+	53.0188	46.7232	59.3145	1.26949	0.344244	0.340687	0.487231
EFAU004_00037	HAD superfamily hydrolase	COG0637	R	General function prediction only	37044	37736	693	-	281.013	375.401	186.624	-2.01154	-1.0083	0.00011352	0.000436359
EFAU004_00038	DeoR-like helix-turn-helix protein	COG1349	KG	Multiple classes	37739	38524	786	-	187.064	227.477	146.65	-1.55115	-0.633341	0.0192879	0.0437096
EFAU004_00039	6-phospho-beta-galactosidase	COG2723	G	Carbohydrate transport and metabolism	38761	40161	1401	+	112.544	158.294	66.7935	-2.3699	-1.24482	0.000416535	0.00143311
EFAU004_00040	PTS system, lactose/cellobiose-specific IIA component	COG1447	G	Carbohydrate transport and metabolism	40186	40503	318	+	20.6377	31.0303	10.2451	-3.0288	-1.59875	0.0162692	0.0375779
EFAU004_00041	PTS system, lactose/cellobiose-specific IICB component	COG1455	G	Carbohydrate transport and metabolism	40516	42189	1674	+	167.423	272.938	61.9072	-4.40883	-2.1404	8.47546e-13	1.20018e-11
EFAU004_00042	Glycosyl hydrolase family 53	COG3867	G	Carbohydrate transport and metabolism	42203	43834	1632	+	180.057	268.708	91.4053	-2.93974	-1.55569	9.42726e-08	6.29944e-07
EFAU004_00043	IS256 family transposase	COG3328	L	Replication, recombination and repair	44706	45896	1191	+	1431.91	1770.2	1093.62	-1.61866	-0.694797	0.000875659	0.002786
EFAU004_00044	recombination protein F, RecF_1	COG3593	L	Replication, recombination and repair	46030	48219	2190	+	2986.58	3471.2	2501.97	-1.38739	-0.472375	0.0171263	0.039333
EFAU004_00045	ATP-dependent DNA helicase	COG0210	L	Replication, recombination and repair	48216	49466	1251	+	1868.68	2233.76	1503.6	-1.48561	-0.571054	0.00510231	0.0136311
EFAU004_00046	integrase core domain protein, IS30 family	COG2826	L	Replication, recombination and repair	49545	50147	603	+	3.1641	2.42725	3.90095	1.60715	0.684502	0.757166	0.862583
EFAU004_00047	UvrD/REP helicase	COG0210	L	Replication, recombination and repair	50601	51080	480	+	434.374	514.069	354.678	-1.4494	-0.535451	0.026133	0.0567288
EFAU004_00048	hypothetical protein	-	-	-	51280	51594	315	+	13.9737	12.2819	15.6655	1.27549	0.351056	0.760627	0.865442
EFAU004_00049	hypothetical protein	-	-	-	51615	51992	378	+	15.2244	17.9197	12.5291	-1.43024	-0.51626	0.597744	0.736867
EFAU004_00050	hypothetical protein	-	-	-	52002	52775	774	+	6.2604	5.63774	6.88306	1.22089	0.287934	0.848138	0.933533
EFAU004_00051	FtsK/SpoIIIE family protein	COG1674	D	Cell cycle control, cell division, chromosome partitioning	52797	54200	1404	+	8.65765	7.45014	9.86517	1.32416	0.405076	0.768232	0.871556
EFAU004_00052	Cro/CI family transcriptional regulator	COG2946	L	Replication, recombination and repair	54382	55566	1185	+	1.41838	1.7897	1.04706	-1.70926	-0.77337	1	1
EFAU004_00053	hypothetical protein	-	-	-	55563	55853	291	+	1.22482	0.514586	1.93505	3.76039	1.91088	0.691027	0.814744
EFAU004_00054	hypothetical protein	-	-	-	55850	56071	222	+	3.13648	2.94184	3.33113	1.13233	0.179292	0.911067	0.975302
EFAU004_00055	hypothetical protein	-	-	-	56131	56892	762	+	648.647	553.439	743.855	1.34406	0.426598	0.118279	0.206685
EFAU004_00056	antirestriction protein	-	-	-	56953	57453	501	+	124.466	124.04	124.892	1.00687	0.00988243	0.99861	1
EFAU004_00057	hypothetical protein	-	-	-	57509	58147	639	+	704.978	1089.31	320.643	-3.39728	-1.76438	0.001833	0.00537511
EFAU004_00058	conjugative transposon membrane protein	-	-	-	58219	58614	396	+	3.22251	3.97101	2.47401	-1.60509	-0.682656	0.789495	0.888304
EFAU004_00059	ATP/GTP-binding protein	COG0433	R	General function prediction only	58598	61051	2454	+	41.3526	33.0659	49.6392	1.50122	0.586137	0.213728	0.337836
EFAU004_00060	amino acid transporter	COG3704	U	Intracellular trafficking, secretion, and vesicular transport	61048	63075	2028	+	6.94263	4.87721	9.00805	1.84697	0.885158	0.491742	0.638976
EFAU004_00061	NlpC/P60 family lipoprotein	COG0791	M	Cell wall/membrane/envelope biogenesis	63072	64094	1023	+	7.70054	6.52124	8.87984	1.36168	0.445388	0.732092	0.844024
EFAU004_00062	Conjugative transposon protein	-	-	-	64111	65040	930	+	9.78709	9.70902	9.86517	1.01608	0.0230186	0.888278	0.96015
Putative_sRNA_0030					65197	65361	165	+	6781.2	8899.26	4663.14	-1.90843	-0.932385	0.383067	0.532312
EFAU004_00063	translation elongation factor G	COG0480	J	Translation, ribosomal structure and biogenesis	65417	66220	804	+	413.172	193.391	632.952	3.27291	1.71057	2.25189e-12	2.9447e-11
EFAU004_00064	hypothetical protein	-	-	-	66407	66691	285	+	47.5762	11.9906	83.1618	6.93559	2.79402	7.59465e-09	6.17743e-08
EFAU004_00065	hypothetical protein	-	-	-	66698	68650	1953	+	513.431	284.369	742.492	2.61102	1.38461	6.24722e-09	5.11187e-08
EFAU004_00066	dihydrofolate reductase (DfrG)	COG0262	H	Coenzyme transport and metabolism	68722	69219	498	-	1542.43	1733.14	1351.72	-1.28217	-0.358592	0.415813	0.564879
EFAU004_00067	translation elongation factor G	COG0480	J	Translation, ribosomal structure and biogenesis	69449	70621	1173	+	25.9052	13.9714	37.839	2.70833	1.4374	0.0179434	0.0410028
EFAU004_00068	helix-turn-helix domain-containing protein	-	-	-	70965	71318	354	-	427.519	504.424	350.613	-1.43869	-0.524756	0.0576349	0.112191
EFAU004_00069	RNA polymerase sigma-70 factor, region 4	COG1595	K	Transcription	71849	72271	423	+	0.812066	1.27511	0.349021	-3.6534	-1.86924	0.916876	0.977688
EFAU004_00070	Helix-turn-helix domain protein	-	-	-	72268	72498	231	+	0.349021	0	0.698041	Inf	Inf	0.878123	0.95348
Putative_sRNA_0040					72553	72861	309	-	123.202	114.855	131.55	1.14536	0.195799	0.708926	0.828344
EFAU004_00071	hypothetical protein	-	-	-	72996	73196	201	+	171.202	269.21	73.1945	-3.678	-1.87892	1.24615e-09	1.13147e-08
EFAU004_00072	site-specific tyrosine recombinase XerC-family	COG0582	L	Replication, recombination and repair	73223	74416	1194	+	3661.77	5606.08	1717.46	-3.26416	-1.70671	4.37558e-16	8.99132e-15
EFAU004_00073	GMP synthase	COG0519	F	Nucleotide transport and metabolism	74484	76049	1566	-	23194.4	19012.3	27376.5	1.43994	0.526007	0.00834455	0.0211359
EFAU004_00074	pantothenate kinase	COG1072	H	Coenzyme transport and metabolism	76108	77031	924	-	2839.75	2228.5	3451	1.54857	0.630941	0.00283088	0.00805076
EFAU004_00075	16S rRNA small subunit methyltransferase C	COG2813	J	Translation, ribosomal structure and biogenesis	77227	77832	606	+	563.375	409.428	717.322	1.75201	0.80901	0.000659333	0.00215545
EFAU004_00076	LacI family transcriptional regulator	COG1609	K	Transcription	78140	79156	1017	+	994.15	755.294	1233.01	1.63248	0.707069	0.00120044	0.00369459
EFAU004_00077	pyrimidine-nucleoside phosphorylase	COG0213	F	Nucleotide transport and metabolism	79297	80598	1302	+	6605.68	6884.26	6327.11	-1.08806	-0.121755	0.648872	0.781219
EFAU004_00078	deoxyribose-phosphate aldolase	COG0274	F	Nucleotide transport and metabolism	80644	81306	663	+	4379.38	4505.89	4252.88	-1.05949	-0.083373	0.892295	0.962749
EFAU004_00079	cytidine deaminase	COG0295	F	Nucleotide transport and metabolism	81327	81725	399	+	2355.51	2305.13	2405.9	1.04371	0.0617273	0.762961	0.867737
EFAU004_00080	Basic membrane lipopprotein	COG1744	R	General function prediction only	81791	82873	1083	+	31241.2	32898.8	29583.6	-1.11206	-0.153238	0.460629	0.609047
EFAU004_00081	ABC transporter ATP-binding protein	COG3845	R	General function prediction only	83085	84647	1563	+	7222.01	6356.6	8087.42	1.27229	0.347423	0.320142	0.460984
EFAU004_00082	ABC transporter permease	COG4603	R	General function prediction only	84640	85773	1134	+	5998.2	5445.81	6550.6	1.20287	0.26648	0.379447	0.528558
EFAU004_00083	ABC transporter permease	COG1079	R	General function prediction only	85773	86729	957	+	7193.59	6730.55	7656.64	1.1376	0.185988	0.42921	0.576711
EFAU004_00084	phosphopentomutase	COG1015	G	Carbohydrate transport and metabolism	86828	87994	1167	+	4722.99	4499.63	4946.36	1.09928	0.136561	0.435847	0.58305
EFAU004_00085	purine nucleoside phosphorylase	COG0005	F	Nucleotide transport and metabolism	88018	88836	819	+	4275.96	4023.9	4528.03	1.12528	0.170289	0.355853	0.503753
EFAU004_00086	purine nucleoside phosphorylase	COG0813	F	Nucleotide transport and metabolism	88853	89560	708	+	3310.29	3161.41	3459.17	1.09419	0.129859	0.471819	0.619943
EFAU004_00087	phosphoglycerate mutase	COG0588	G	Carbohydrate transport and metabolism	89858	90544	687	-	56290.5	55276.8	57304.2	1.03668	0.0519664	0.864304	0.943348
EFAU004_00088	resolvase family site-specific recombinase	COG1961	L	Replication, recombination and repair	90716	91297	582	-	6965.12	5777.71	8152.53	1.41103	0.496749	0.0162796	0.0375779
EFAU004_00089	ribose 5-phosphate isomerase A	COG0120	G	Carbohydrate transport and metabolism	91430	92113	684	-	2000.53	2032.24	1968.82	-1.03221	-0.0457396	0.679748	0.805966
EFAU004_00090	30S ribosomal protein S12	COG0048	J	Translation, ribosomal structure and biogenesis	92432	92845	414	+	24904.4	18257.3	31551.4	1.72815	0.789229	0.000124448	0.000472382
EFAU004_00091	30S ribosomal protein S7	COG0049	J	Translation, ribosomal structure and biogenesis	92929	93399	471	+	35217	27356.7	43077.3	1.57465	0.655035	0.00156988	0.00467372
EFAU004_00092	translation elongation factor G	COG0480	J	Translation, ribosomal structure and biogenesis	93493	95580	2088	+	188442	158412	218471	1.37913	0.463757	0.0271131	0.0586235
EFAU004_00093	elongation factor Tu	COG0050	J	Translation, ribosomal structure and biogenesis	95752	96939	1188	+	358303	376406	340200	-1.10642	-0.145905	0.423336	0.571408
EFAU004_00094	30S ribosomal protein S10 (RpsJ)	COG0051	J	Translation, ribosomal structure and biogenesis	97346	97654	309	+	13066.2	8748.03	17384.3	1.98722	0.990754	1.36069e-06	7.73133e-06
EFAU004_00095	50S ribosomal protein L3	COG0087	J	Translation, ribosomal structure and biogenesis	97685	98314	630	+	17558.3	11714.8	23401.7	1.99762	0.998283	8.67804e-07	5.15589e-06
EFAU004_00096	50S ribosomal protein L4	COG0088	J	Translation, ribosomal structure and biogenesis	98342	98965	624	+	17355.9	12015.3	22696.6	1.88897	0.917603	7.00296e-06	3.39346e-05
EFAU004_00097	50S ribosomal protein L23	COG0089	J	Translation, ribosomal structure and biogenesis	98965	99255	291	+	10675.3	7258.3	14092.2	1.94153	0.957196	2.73065e-06	1.44629e-05
EFAU004_00098	50S ribosomal protein L2	COG0090	J	Translation, ribosomal structure and biogenesis	99294	100127	834	+	29299.9	20391.3	38208.5	1.87377	0.905943	1.85867e-05	8.30045e-05
EFAU004_00099	30S ribosomal protein S19	COG0185	J	Translation, ribosomal structure and biogenesis	100170	100448	279	+	11189.5	7642.01	14737	1.92843	0.947423	3.08898e-06	1.6111e-05
EFAU004_00100	50S ribosomal protein L22	COG0091	J	Translation, ribosomal structure and biogenesis	100471	100818	348	+	12848.1	8910.59	16785.7	1.88379	0.913636	7.02865e-06	3.39387e-05
EFAU004_00101	30S ribosomal protein S3	COG0092	J	Translation, ribosomal structure and biogenesis	100832	101488	657	+	24562.5	17226.8	31898.2	1.85166	0.888819	1.25096e-05	5.75569e-05
EFAU004_00102	50S ribosomal protein L16	COG0197	J	Translation, ribosomal structure and biogenesis	101491	101925	435	+	11661.7	8752.15	14571.2	1.66487	0.735408	0.000261851	0.000940393
EFAU004_00103	50S ribosomal protein L29	COG0255	J	Translation, ribosomal structure and biogenesis	101915	102103	189	+	6516.84	4826.76	8206.92	1.7003	0.765786	0.000179434	0.000657365
EFAU004_00104	30S ribosomal protein S17	COG0186	J	Translation, ribosomal structure and biogenesis	102128	102394	267	+	5839.16	4199.91	7478.4	1.78061	0.832372	4.97079e-05	0.000207706
EFAU004_00105	50S ribosomal protein L14	COG0093	J	Translation, ribosomal structure and biogenesis	102452	102820	369	+	14440.7	10959.9	17921.4	1.63518	0.709447	0.000501387	0.0016834
EFAU004_00106	50S ribosomal protein L24	COG0198	J	Translation, ribosomal structure and biogenesis	102857	103165	309	+	9204.56	6973.5	11435.6	1.63987	0.713581	0.000480264	0.00162245
EFAU004_00107	50S ribosomal protein L5	COG0094	J	Translation, ribosomal structure and biogenesis	103193	103732	540	+	12974	10110.9	15837.1	1.56634	0.647393	0.00144406	0.00436573
EFAU004_00108	30S ribosomal protein S14	COG0199	J	Translation, ribosomal structure and biogenesis	103751	103936	186	+	6634.19	4991.52	8276.87	1.65819	0.729607	0.000356916	0.00124579
EFAU004_00109	30S ribosomal protein S8	COG0096	J	Translation, ribosomal structure and biogenesis	103972	104370	399	+	15600.6	12466.2	18735.1	1.50287	0.587719	0.0036823	0.0101859
EFAU004_00110	50S ribosomal protein L6	COG0097	J	Translation, ribosomal structure and biogenesis	104402	104938	537	+	27018.3	22452	31584.7	1.40676	0.49238	0.0147023	0.0344313
EFAU004_00111	50S ribosomal protein L18	COG0256	J	Translation, ribosomal structure and biogenesis	105099	105455	357	+	15900.1	13660.7	18139.4	1.32785	0.409095	0.0413135	0.083761
EFAU004_00112	30S ribosomal protein S5	COG0098	J	Translation, ribosomal structure and biogenesis	105476	105976	501	+	26363.7	23003.2	29724.3	1.29218	0.369803	0.0698366	0.132544
EFAU004_00113	50S ribosomal protein L30	COG1841	J	Translation, ribosomal structure and biogenesis	105991	106170	180	+	7001.07	5860.85	8141.29	1.3891	0.474148	0.0184149	0.041975
EFAU004_00114	50S ribosomal protein L15	COG0200	J	Translation, ribosomal structure and biogenesis	106214	106654	441	+	29256.4	26206.3	32306.6	1.23278	0.301918	0.134536	0.230524
EFAU004_00115	preprotein translocase subunit SecY	COG0201	U	Intracellular trafficking, secretion, and vesicular transport	106654	107949	1296	+	46574.4	43662	49486.8	1.13341	0.180665	0.351472	0.499259
EFAU004_00116	adenylate kinase	COG0563	F	Nucleotide transport and metabolism	108011	108658	648	+	12435.4	8985.78	15884.9	1.76779	0.821945	6.13144e-05	0.000250482
EFAU004_00117	translation initiation factor IF-1	COG0361	J	Translation, ribosomal structure and biogenesis	108849	109067	219	+	6399.19	4241.78	8556.6	2.01722	1.01237	8.22326e-07	4.90703e-06
EFAU004_00118	50S ribosomal protein L36	COG0257	J	Translation, ribosomal structure and biogenesis	109100	109216	117	+	4770.78	2921.75	6619.8	2.2657	1.17996	1.20219e-08	9.33407e-08
EFAU004_00119	30S ribosomal protein S13	COG0099	J	Translation, ribosomal structure and biogenesis	109234	109599	366	+	15221.4	10981.8	19460.9	1.7721	0.825461	5.72062e-05	0.00023617
EFAU004_00120	30S ribosomal protein S11	COG0100	J	Translation, ribosomal structure and biogenesis	109627	110016	390	+	31619.3	23174.1	40064.6	1.72885	0.789817	0.000112301	0.000432279
EFAU004_00121	DNA-directed RNA polymerase subunit alpha	COG0202	K	Transcription	110096	111034	939	+	50288.9	36318.7	64259.1	1.76931	0.82319	5.24495e-05	0.000218181
EFAU004_00122	50S ribosomal protein L17	COG0203	J	Translation, ribosomal structure and biogenesis	111062	111442	381	+	32668	23940.7	41395.4	1.72908	0.790003	9.22088e-05	0.000360524
EFAU004_00123	cobalt import ATP-binding protein CbiO	COG1122	P	Inorganic ion transport and metabolism	111714	112553	840	+	837.528	341.462	1333.59	3.90555	1.96553	7.43705e-18	1.81477e-16
EFAU004_00124	cobalt import ATP-binding protein CbiO 2	COG1122	P	Inorganic ion transport and metabolism	112529	113398	870	+	1605.36	1092	2118.73	1.94022	0.956223	5.5582e-06	2.76695e-05
EFAU004_00125	cobalt transport family protein	COG0619	P	Inorganic ion transport and metabolism	113388	114185	798	+	1963.29	1933.13	1993.46	1.03121	0.0443374	0.84492	0.932243
EFAU004_00126	tRNA pseudouridine synthase A	COG0101	J	Translation, ribosomal structure and biogenesis	114388	115134	747	+	465.748	399.233	532.263	1.33321	0.414908	0.0668986	0.127499
EFAU004_00127	Bacterial membrane protein YfhO	COG4485	S	Function unknown	115467	118136	2670	-	6654.56	7125.57	6183.54	-1.15235	-0.204573	0.375799	0.524813
EFAU004_00128	50S ribosomal protein L28	COG0227	J	Translation, ribosomal structure and biogenesis	118374	118562	189	-	10085.6	11940.7	8230.44	-1.45079	-0.536843	0.386225	0.535541
EFAU004_00129	alkaline-shock protein	COG1302	S	Function unknown	118832	119194	363	+	3699.29	3386.8	4011.78	1.18454	0.244322	0.266324	0.400401
EFAU004_00130	DAK2 domain fusion protein YloV	COG1461	R	General function prediction only	119246	120928	1683	+	26327.2	26087.3	26567	1.01839	0.0262862	0.913854	0.97607
EFAU004_00131	ATP-dependent DNA helicase RecG	COG1200	LK	Multiple classes	121045	123081	2037	+	4991.39	4750.93	5231.85	1.10123	0.13911	0.492149	0.638976
EFAU004_00132	fatty acid/phospholipid synthesis protein PlsX	COG0416	I	Lipid transport and metabolism	123130	124131	1002	+	8749.32	8642.76	8855.87	1.02466	0.0351412	0.940623	0.991722
EFAU004_00133	acyl carrier protein	COG0236	IQ	Multiple classes	124253	124495	243	+	4039.42	4422.97	3655.87	-1.20983	-0.274802	0.308464	0.44747
EFAU004_00134	peptide ABC transporter ATP-binding protein	COG0444	EP	Multiple classes	124763	125767	1005	+	3285.83	3503.19	3068.47	-1.14167	-0.191151	0.311837	0.451643
EFAU004_00135	peptide ABC transporter ATP-binding protein	COG1123	R	General function prediction only	125768	126712	945	+	4529.36	5812.8	3245.93	-1.7908	-0.840602	6.64827e-05	0.000269181
EFAU004_00136	ABC transporter permease	COG0601	EP	Multiple classes	126712	127674	963	+	6130.16	8328.43	3931.89	-2.11817	-1.08282	5.45946e-08	3.82582e-07
EFAU004_00137	ABC transporter permease	COG1173	EP	Multiple classes	127701	128615	915	+	8613.8	11761.1	5466.47	-2.1515	-1.10535	3.18778e-08	2.32325e-07
EFAU004_00138	family 5 extracellular solute-binding protein	COG0747	E	Amino acid transport and metabolism	128641	130422	1782	+	25305.4	36379.8	14231	-2.55638	-1.3541	1.25139e-11	1.42972e-10
EFAU004_00139	ribonuclease III	COG0571	K	Transcription	130770	131456	687	+	977.858	591.363	1364.35	2.30713	1.2061	3.51951e-08	2.55141e-07
EFAU004_00140	chromosome partition protein SMC	COG1196	D	Cell cycle control, cell division, chromosome partitioning	131476	135057	3582	+	8282.14	6718.99	9845.29	1.46529	0.55119	0.00862883	0.0217249
EFAU004_00141	HAD superfamily hydrolase	COG0561	R	General function prediction only	135066	135875	810	+	2538.47	2418.42	2658.52	1.09928	0.136561	0.534795	0.679811
EFAU004_00142	signal recognition particle-docking protein FtsY	COG0552	U	Intracellular trafficking, secretion, and vesicular transport	135886	136884	999	+	4237.62	4392.02	4083.22	-1.07563	-0.105177	0.566891	0.708012
EFAU004_00143	bifunctional glutamate--cysteine ligase/glutathione synthetase	COG2918	H	Coenzyme transport and metabolism	137071	139338	2268	+	6656.87	5907.65	7406.1	1.25365	0.326131	0.100525	0.180628
EFAU004_00144	hypothetical protein	COG5506	S	Function unknown	139427	139879	453	-	866.457	974.118	758.796	-1.28377	-0.360384	0.0813246	0.150967
EFAU004_00145	iron ABC transporter system permease	COG4606	P	Inorganic ion transport and metabolism	140029	140979	951	+	21.8662	18.0427	25.6898	1.42384	0.509784	0.422717	0.571358
EFAU004_00146	iron ABC transporter system permease	COG4605	P	Inorganic ion transport and metabolism	140972	141931	960	+	32.1946	21.2531	43.1361	2.02963	1.02122	0.0501532	0.0998315
EFAU004_00147	iron ABC transporter ATP-binding protein	COG4604	P	Inorganic ion transport and metabolism	141928	142683	756	+	37.8477	24.9782	50.7172	2.03046	1.0218	0.0369062	0.0759018
EFAU004_00148	iron ABC transporter substrate-binding protein	COG4607	P	Inorganic ion transport and metabolism	142706	143659	954	+	56.8324	53.1442	60.5206	1.1388	0.187514	0.556707	0.69921
EFAU004_00149	hypothetical protein	-	-	-	143796	143903	108	-	26.1147	23.5574	28.6719	1.21711	0.283456	0.627903	0.763711
EFAU004_00150	hypothetical protein	-	-	-	144303	144599	297	-	21.0946	22.428	19.7612	-1.13495	-0.182629	0.857756	0.938571
EFAU004_00151	hypothetical protein	COG4918	S	Function unknown	144954	145310	357	+	1941.99	1848.91	2035.07	1.10069	0.138404	0.596988	0.736867
EFAU004_00152	Calcineurin-like phosphoesterase	COG1409	R	General function prediction only	145320	146219	900	+	7759.83	7861.09	7658.58	-1.02644	-0.0376533	0.954995	1
EFAU004_00153	hypothetical protein (SwpC)	-	-	-	146739	147467	729	+	93.8319	87.3074	100.356	1.14946	0.200957	0.616753	0.75283
EFAU004_00154	hypothetical protein (LwpC)	-	-	-	147630	149639	2010	+	293.275	316.092	270.458	-1.16873	-0.224941	0.44709	0.594308
EFAU004_00155	cell wall surface anchor family protein	-	-	-	149768	150844	1077	+	44.6255	41.0079	48.2432	1.17644	0.234422	0.610214	0.747854
EFAU004_00156	M protein trans-acting positive regulator	-	-	-	151151	151609	459	+	16.8259	12.3046	21.3472	1.73489	0.794845	0.262912	0.396326
EFAU004_00157	IS256 family transposase	-	-	-	151707	151850	144	+	0	0	0	NA	NA	NA	NA
EFAU004_00158	ISEf1, transposase	COG3328	L	Replication, recombination and repair	151952	152887	936	+	0	0	0	NA	NA	NA	NA
EFAU004_00159	hypothetical protein	-	-	-	153012	153968	957	+	77.9916	75.3262	80.6569	1.07077	0.0986462	0.78942	0.888304
EFAU004_00160	Integrase core domain protein	COG2826	L	Replication, recombination and repair	154022	154624	603	-	4.41978	2.94184	5.89773	2.00478	1.00344	0.626843	0.762761
EFAU004_00161	Integrase core domain protein	COG2826	L	Replication, recombination and repair	154640	154978	339	-	0	0	0	NA	NA	NA	NA
EFAU004_00162	glycerol uptake facilitator protein	COG0580	G	Carbohydrate transport and metabolism	155131	155865	735	-	15701.3	7392.64	24009.9	3.24782	1.69947	1.02745e-16	2.21105e-15
EFAU004_00163	LrgA family protein	COG1380	R	General function prediction only	156192	156602	411	+	34.303	8.31093	60.295	7.25491	2.85896	5.58361e-07	3.39866e-06
EFAU004_00164	LrgB family protein	COG1346	M	Cell wall/membrane/envelope biogenesis	156595	157296	702	+	130.778	17.1819	244.374	14.2228	3.83013	9.9339e-24	3.66883e-22
EFAU004_00165	M protein trans-acting positive regulator	-	-	-	157296	158882	1587	+	656.168	217.6	1094.74	5.03097	2.33084	2.33889e-22	7.8916e-21
EFAU004_00166	hypothetical protein	-	-	-	158901	159122	222	+	66.791	33.3894	100.193	3.00073	1.58531	6.47368e-05	0.000262501
EFAU004_00167	aldose dehydrogenase	COG1028	IQR	Multiple classes	159119	159880	762	+	787.196	402.962	1171.43	2.90705	1.53956	1.3438e-11	1.51923e-10
EFAU004_00168	hypothetical protein	COG4708	S	Function unknown	160260	160769	510	+	1097.26	859.324	1335.19	1.55377	0.635769	0.00288186	0.00817024
EFAU004_00169	BioY family protein	COG1268	R	General function prediction only	160844	161383	540	-	118.779	68.7823	168.776	2.45377	1.295	0.00153014	0.00457535
EFAU004_00170	30S ribosomal protein S4	COG0522	J	Translation, ribosomal structure and biogenesis	161523	162134	612	-	53429.7	38329.1	68530.3	1.78794	0.8383	4.07186e-05	0.00017307
EFAU004_00171	formate/nitrite transporter	COG2116	P	Inorganic ion transport and metabolism	162450	163247	798	+	734.458	616.979	851.937	1.38082	0.465527	0.394944	0.544043
EFAU004_00172	DNA alkylation repair protein	COG4912	L	Replication, recombination and repair	163275	163910	636	+	981.646	821.381	1141.91	1.39023	0.475328	0.036494	0.0755297
EFAU004_00173	HAD superfamily hydrolase	COG0561	R	General function prediction only	163930	164703	774	+	3333.57	4263.47	2403.67	-1.77373	-0.826789	0.0204562	0.0458628
EFAU004_00174	calcineurin-like phosphoesterase	COG1692	S	Function unknown	165111	165908	798	+	1764.13	1121.98	2406.29	2.14469	1.10077	0.00172841	0.00509024
EFAU004_00175	hypothetical protein	COG4550	S	Function unknown	165925	166299	375	+	994.414	740.326	1248.5	1.68642	0.753967	0.0151468	0.0353814
EFAU004_00176	DNA mismatch repair protein MutS	COG0249	L	Replication, recombination and repair	166283	168928	2646	+	4364.56	3787.47	4941.65	1.30474	0.383757	0.0787638	0.147339
EFAU004_00177	DNA mismatch repair protein	COG0323	L	Replication, recombination and repair	168946	171054	2109	+	5958.91	6070.64	5847.18	-1.03822	-0.0541071	0.726437	0.841251
EFAU004_00178	maf protein	COG0424	D	Cell cycle control, cell division, chromosome partitioning	171076	171636	561	+	2667.09	2783.4	2550.79	-1.09119	-0.125905	0.525607	0.671568
EFAU004_00179	PTS system, trehalose/maltose-specific, IIBCA component	COG1263	G	Carbohydrate transport and metabolism	171721	173709	1989	-	51349.1	97056	5642.23	-17.2017	-4.10448	2.11409e-74	9.62966e-72
EFAU004_00180	GntR family transcriptional regulator	COG2188	K	Transcription	173932	174645	714	+	905.449	1114.25	696.647	-1.59945	-0.677576	0.00210645	0.00611706
EFAU004_00181	peptide methionine sulfoxide reductase MsrB	COG0229	O	Posttranslational modification, protein turnover, chaperones	174722	175168	447	+	2328.31	3320.01	1336.61	-2.48391	-1.31261	6.78581e-10	6.30804e-09
EFAU004_00182	Holliday junction DNA helicase RuvA	COG0632	L	Replication, recombination and repair	175338	175940	603	+	700.428	463.793	937.063	2.02043	1.01466	1.08872e-05	5.08628e-05
EFAU004_00183	Holliday junction DNA helicase RuvB	COG2255	L	Replication, recombination and repair	175953	176954	1002	+	2768.4	2448.21	3088.59	1.26157	0.335216	0.129069	0.222553
EFAU004_00184	TetR family dihydroxyacetone kinase regulator	COG1309	K	Transcription	176983	177561	579	+	910.617	824.408	996.826	1.20914	0.273984	0.271168	0.405639
EFAU004_00185	phosphotyrosine protein phosphatase	COG0394	T	Signal transduction mechanisms	177613	178095	483	+	1862.72	1840.62	1884.82	1.02401	0.0342334	0.955674	1
EFAU004_00186	hypothetical protein	-	-	-	178212	178586	375	+	2163.24	2949.04	1377.44	-2.14096	-1.09825	2.9541e-07	1.87322e-06
Putative_sRNA_0070					178719	178943	225	+	199.424	257.151	141.697	-1.81479	-0.859801	0.00863274	0.0217249
Putative_sRNA_0080					178780	178948	169	-	47.8484	22.9653	72.7316	3.16702	1.66313	0.00298602	0.00838725
EFAU004_00187	ISEf1, transposase	COG3328	L	Replication, recombination and repair	179155	180030	876	+	0	0	0	NA	NA	NA	NA
EFAU004_00188	branched-chain amino acid transport system II carrier protein	COG1114	E	Amino acid transport and metabolism	180548	181900	1353	-	1393.09	1058.32	1727.87	1.63265	0.707217	0.00118153	0.00364872
EFAU004_00189	hypothetical protein	COG3548	S	Function unknown	182047	182637	591	+	81.7359	61.1543	102.318	1.6731	0.742527	0.0545629	0.107358
EFAU004_00190	amino acid permease	COG1113	E	Amino acid transport and metabolism	182765	184114	1350	-	932.361	623.986	1240.74	1.9884	0.991611	1.00935e-05	4.74795e-05
EFAU004_00191	amino acid ABC transporter ATP-binding protein	COG1126	E	Amino acid transport and metabolism	184282	185022	741	-	4389.99	4722.2	4057.79	-1.16374	-0.218766	0.281432	0.415759
EFAU004_00192	amino acid ABC transporter permease	COG0765	E	Amino acid transport and metabolism	185035	186627	1593	-	6877.63	5927.28	7827.97	1.32067	0.401269	0.0561145	0.110094
EFAU004_00193	hypothetical protein	-	-	-	186666	186857	192	-	4809.85	5169.03	4450.66	-1.16141	-0.215875	0.743201	0.852358
EFAU004_00194	hypothetical protein	-	-	-	187195	187491	297	-	4789.64	7847.22	1732.06	-4.53057	-2.17969	1.25552e-11	1.42972e-10
EFAU004_00195	NAD-dependent deacetylase	COG0846	K	Transcription	187667	188392	726	+	1579.48	1664.42	1494.55	-1.11366	-0.155308	0.360796	0.508276
EFAU004_00196	maltose O-acetyltransferase	COG0110	R	General function prediction only	188385	189227	843	+	2785.19	3176.45	2393.93	-1.32688	-0.408032	0.0802383	0.14959
EFAU004_00197	transcriptional regulator	COG1827	R	General function prediction only	189230	189751	522	+	1640.6	1932.63	1348.57	-1.43309	-0.519133	0.00948307	0.023557
EFAU004_00198	peptide deformylase	COG0242	J	Translation, ribosomal structure and biogenesis	190004	190567	564	-	1099.46	833.977	1364.94	1.63667	0.710764	0.000679863	0.00220935
EFAU004_00199	30S ribosomal protein S15	COG0184	J	Translation, ribosomal structure and biogenesis	190818	191087	270	+	18053.6	16059.9	20047.3	1.24828	0.319944	0.233138	0.363471
EFAU004_00200	Polyribonucleotide nucleotidyltransferase	COG1185	J	Translation, ribosomal structure and biogenesis	191275	193401	2127	+	16920.8	11524.9	22316.7	1.93638	0.953361	3.05321e-06	1.59855e-05
EFAU004_00201	transglycosylase	COG2261	S	Function unknown	193911	194177	267	+	108.247	91.3105	125.184	1.37097	0.455201	0.172111	0.282849
EFAU004_00202	K+ uptake transporter	COG3158	P	Inorganic ion transport and metabolism	194321	196312	1992	+	7313.17	6863.45	7762.88	1.13105	0.177657	0.360046	0.507743
EFAU004_00203	hemolysin	COG1253	R	General function prediction only	196542	197843	1302	+	1397.84	1668.58	1127.11	-1.4804	-0.56599	0.00938675	0.0233643
EFAU004_00204	MATE efflux family protein	COG0534	V	Defense mechanisms	197973	199343	1371	-	889.297	404.211	1374.38	3.40016	1.7656	2.08692e-07	1.33886e-06
EFAU004_00205	hypothetical protein	-	-	-	199525	199848	324	-	3375.97	5197.55	1554.4	-3.34377	-1.74147	0.0186136	0.0423219
EFAU004_00206	50S ribosomal protein L25	COG1825	J	Translation, ribosomal structure and biogenesis	200173	200778	606	-	14144.6	23708.8	4580.48	-5.17606	-2.37185	4.3031e-09	3.61858e-08
EFAU004_00207	16S rRNA pseudouridine synthase A	COG1187	J	Translation, ribosomal structure and biogenesis	201108	201824	717	+	2494.16	2955.37	2032.96	-1.45373	-0.539759	0.00575959	0.0152677
EFAU004_00208	HAD superfamily hydrolase	COG1011	R	General function prediction only	201837	202532	696	+	2444.46	3199.84	1689.07	-1.89444	-0.92177	5.80308e-06	2.87837e-05
EFAU004_00209	uridine kinase	COG0572	F	Nucleotide transport and metabolism	202616	203245	630	+	7194.93	6502.18	7887.68	1.21308	0.278677	0.164949	0.27272
Putative_sRNA_0110					203399	203733	335	+	716.339	711.324	721.354	1.0141	0.0202009	0.939191	0.991429
EFAU004_00210	ISEnfa3, transposase	COG2801	L	Replication, recombination and repair	203760	205100	1341	+	24.5704	12.159	36.9819	3.04153	1.6048	0.00889946	0.0223025
EFAU004_00211	hypothetical protein	COG0398	S	Function unknown	205169	205771	603	+	244.732	219.212	270.253	1.23284	0.301989	0.289737	0.424813
EFAU004_00212	GNAT family acetyltransferase	-	-	-	205793	206281	489	+	270.252	288.718	251.786	-1.14668	-0.197464	0.419052	0.567527
Putative_sRNA_0120					206313	206486	174	+	8720.59	13140.6	4300.59	-3.05553	-1.61142	0.00890305	0.0223025
EFAU004_00213	hypothetical protein	-	-	-	206603	207976	1374	+	897.583	460.456	1334.71	2.89867	1.53539	5.89524e-12	7.12906e-11
EFAU004_00214	hypothetical protein	COG1671	S	Function unknown	207960	208397	438	+	511.894	354.795	668.994	1.88558	0.915005	6.82565e-05	0.000275547
EFAU004_00215	ABC1 family protein	COG0661	R	General function prediction only	208677	210422	1746	-	1240.91	1640.05	841.768	-1.94833	-0.962242	2.03635e-05	9.03465e-05
EFAU004_00216	D-alanine--D-alanine ligase	COG1181	M	Cell wall/membrane/envelope biogenesis	210618	211694	1077	+	5852.83	5612.55	6093.11	1.08562	0.118522	0.675691	0.802625
EFAU004_00217	UDP-N-acetylmuramoyl-tripeptide--D-alanyl-D- alanine ligase	COG0770	M	Cell wall/membrane/envelope biogenesis	211787	213199	1413	+	6314.82	6212.53	6417.12	1.03293	0.0467446	0.927339	0.985771
EFAU004_00218	DEAD/DEAH box helicase	COG0513	LKJ	Multiple classes	213521	215032	1512	+	29302.5	11498	47106.9	4.09696	2.03455	2.13255e-22	7.28531e-21
EFAU004_00219	holo-[acyl-carrier-protein] synthase	COG0736	I	Lipid transport and metabolism	215162	215512	351	+	303.242	135.962	470.522	3.46068	1.79106	0.000704325	0.00227532
EFAU004_00220	alanine racemase	COG0787	M	Cell wall/membrane/envelope biogenesis	215528	216649	1122	+	2328.79	1456.27	3201.3	2.19829	1.13638	0.00567189	0.0150644
EFAU004_00221	toxin-antitoxin system, toxin component, MazF family	COG2337	T	Signal transduction mechanisms	216660	217022	363	+	1261.13	865.368	1656.89	1.91467	0.937094	0.00109148	0.00338977
EFAU004_00222	30S ribosomal protein S14	COG0199	J	Translation, ribosomal structure and biogenesis	217198	217467	270	-	317.118	326.858	307.378	-1.06338	-0.0886526	0.981902	1
EFAU004_00223	zinc-containing alcohol dehydrogenase	COG0604	CR	Multiple classes	217657	218604	948	+	1732.2	2288.57	1175.84	-1.94633	-0.960753	0.000870909	0.00277736
EFAU004_00224	phage infection protein	COG1511	S	Function unknown	218910	221615	2706	+	3704.08	2867.87	4540.29	1.58316	0.662804	0.000924868	0.00292216
EFAU004_00225	amino acid permease	COG0531	E	Amino acid transport and metabolism	222213	224036	1824	+	2323.18	955.909	3690.44	3.86066	1.94885	4.10972e-20	1.20773e-18
EFAU004_00226	toxin-antitoxin system, antitoxin component	COG2161	D	Cell cycle control, cell division, chromosome partitioning	224839	225102	264	+	212.5	220.956	204.044	-1.08288	-0.114878	0.778843	0.879577
EFAU004_00227	plasmid stabilization system protein	COG4115	S	Function unknown	225102	225368	267	+	438.42	429.562	447.278	1.04124	0.0583064	0.74992	0.857544
EFAU004_00228	mannosyl-glycoprotein endo-beta-N-acetylglucosaminidase	COG4724	G	Carbohydrate transport and metabolism	225569	226057	489	+	17.3747	17.8421	16.9073	-1.05529	-0.07764	0.974378	1
EFAU004_00229	mannosyl-glycoprotein endo-beta-N-acetylglucosaminidase	-	-	-	226256	226354	99	+	8.21342	11.1298	5.29704	-2.10114	-1.07117	0.375333	0.524698
EFAU004_00230	ABC transporter permease	COG1174	E	Amino acid transport and metabolism	226598	227269	672	-	2275.33	3533.89	1016.76	-3.47563	-1.79727	2.66176e-17	5.9143e-16
EFAU004_00231	glycine betaine/carnitine/choline ABC transporter	COG1732	M	Cell wall/membrane/envelope biogenesis	227266	228183	918	-	3093.82	4598.43	1589.21	-2.89353	-1.53283	7.67142e-14	1.24798e-12
EFAU004_00232	glycine betaine/carnitine/choline ABC transporter permease	COG1174	E	Amino acid transport and metabolism	228180	228821	642	-	1446.27	2124.24	768.293	-2.76489	-1.46722	5.01635e-12	6.14785e-11
EFAU004_00233	glycine betaine/carnitine/choline transporter ATP-binding protein	COG1125	E	Amino acid transport and metabolism	228825	230000	1176	-	2749.92	3790.73	1709.12	-2.21795	-1.14922	2.05825e-08	1.54538e-07
EFAU004_00234	S-adenosylmethionine--tRNA ribosyltransferase-isomerase	COG0809	J	Translation, ribosomal structure and biogenesis	230193	231224	1032	+	3320.42	2164.11	4476.73	2.06863	1.04868	5.36194e-07	3.27102e-06
Putative_sRNA_0160					231297	231666	370	-	147750	271255	24245.1	-11.188	-3.48388	0.00545227	0.0145093
Putative_sRNA_0170					231396	231759	364	+	94.6778	163.158	26.1979	-6.22789	-2.63874	2.43217e-12	3.1503e-11
EFAU004_00235	calcium-translocating P-type ATPase	COG0474	P	Inorganic ion transport and metabolism	231843	234482	2640	+	1691.5	1470.7	1912.31	1.30027	0.378814	0.0507101	0.10021
EFAU004_00236	integral membrane protein	COG5523	S	Function unknown	234650	235348	699	-	13168.5	16469.6	9867.29	-1.66912	-0.739084	0.000288678	0.00102329
EFAU004_00237	queuine tRNA-ribosyltransferase	COG0343	J	Translation, ribosomal structure and biogenesis	235566	236711	1146	+	1823.09	1279.58	2366.6	1.84952	0.887149	1.31265e-05	6.01926e-05
EFAU004_00238	preprotein translocase subunit YajC	COG1862	U	Intracellular trafficking, secretion, and vesicular transport	236808	237188	381	+	20311	25992.9	14629.1	-1.77679	-0.829275	0.0153295	0.035747
EFAU004_00239	aldehyde-alcohol dehydrogenase	COG1454	C	Energy production and conversion	237493	240090	2598	+	24052	45738.3	2365.81	-19.3331	-4.273	4.14831e-78	2.26746e-75
EFAU004_00240	Glycosyl Hydrolase Family 88	COG4225	R	General function prediction only	240319	241425	1107	+	35.8132	69.3423	2.28407	-30.3591	-4.92406	5.69916e-13	8.24117e-12
EFAU004_00241	TRAP dicarboxylate transporter subunit DctP	COG1638	G	Carbohydrate transport and metabolism	241442	242470	1029	+	41.3229	79.4429	3.20291	-24.8033	-4.63246	2.21175e-14	3.8017e-13
EFAU004_00242	TRAP dicarboxylate transporter subunit DctQ	COG3090	G	Carbohydrate transport and metabolism	242476	242955	480	+	13.9856	24.6093	3.36199	-7.31986	-2.87182	0.000903935	0.00286981
EFAU004_00243	TRAP dicarboxylate transporter subunit DctM	COG1593	G	Carbohydrate transport and metabolism	242971	244266	1296	+	55.976	81.6015	30.3505	-2.68864	-1.42688	0.000544112	0.00180907
EFAU004_00244	AP endonuclease	COG1082	G	Carbohydrate transport and metabolism	244277	245101	825	+	50.5655	69.8569	31.2741	-2.2337	-1.15943	0.00903065	0.0225808
EFAU004_00245	AraC family transcriptional regulator	COG2207	K	Transcription	245266	246165	900	+	339.199	535.914	142.483	-3.76124	-1.91121	6.0487e-11	6.2147e-10
EFAU004_00246	AraC family transcriptional regulator	COG2207	K	Transcription	246291	247160	870	-	470.825	635.174	306.475	-2.07251	-1.05138	7.77584e-06	3.72831e-05
EFAU004_00247	rhamnulokinase	COG1070	G	Carbohydrate transport and metabolism	247313	248773	1461	+	198.073	345.022	51.1232	-6.74884	-2.75464	2.42545e-10	2.35063e-09
EFAU004_00248	L-rhamnose isomerase	COG4806	G	Carbohydrate transport and metabolism	248770	250026	1257	+	140.327	256.139	24.5145	-10.4485	-3.38522	9.63601e-08	6.40759e-07
EFAU004_00249	rhamnulose-1-phosphate aldolase	COG0235	G	Carbohydrate transport and metabolism	250040	250885	846	+	96.4397	170.521	22.3587	-7.62661	-2.93104	1.19154e-05	5.51946e-05
EFAU004_00250	hypothetical protein	COG3254	S	Function unknown	250887	251198	312	+	45.6459	81.524	9.76782	-8.34618	-3.06112	2.65439e-08	1.95538e-07
EFAU004_00251	Lactaldehyde reductase	COG1454	C	Energy production and conversion	251280	252431	1152	+	60.9283	109.836	12.021	-9.13696	-3.19171	7.47555e-12	8.80633e-11
EFAU004_00252	IclR transcriptional regulator	COG1414	K	Transcription	252558	253316	759	+	605.267	749.605	460.928	-1.6263	-0.701591	0.00167976	0.00498998
EFAU004_00253	keto-hydroxyglutarate-aldolase/keto-deoxy- phosphogluconate aldolase	COG0800	G	Carbohydrate transport and metabolism	253416	254060	645	+	786.219	1201.91	370.524	-3.24382	-1.69769	1.79139e-11	1.97414e-10
EFAU004_00254	2-dehydro-3-deoxygluconokinase	COG0524	G	Carbohydrate transport and metabolism	254067	255074	1008	+	1185.9	1879.99	491.798	-3.82269	-1.93459	1.18821e-06	6.85098e-06
EFAU004_00255	4-deoxy-L-threo-5-hexosulose-uronate ketol-isomerase	COG3717	G	Carbohydrate transport and metabolism	255090	255932	843	+	1145.31	1840.15	450.469	-4.08496	-2.03032	6.02961e-08	4.17851e-07
EFAU004_00256	gluconate 5-dehydrogenase	COG1028	IQR	Multiple classes	255949	256755	807	+	1897.12	3137.47	656.764	-4.77717	-2.25616	1.52788e-25	6.6281e-24
EFAU004_00257	isopentenyl-diphosphate delta-isomerase	COG1304	C	Energy production and conversion	257004	258068	1065	-	3566.58	2422.74	4710.42	1.94425	0.959214	0.000114203	0.000437753
EFAU004_00258	phosphomevalonate kinase	COG1577	I	Lipid transport and metabolism	258065	259150	1086	-	2079.51	967.192	3191.82	3.30009	1.72251	1.34489e-06	7.66144e-06
EFAU004_00259	diphosphomevalonate decarboxylase	COG3407	I	Lipid transport and metabolism	259163	260140	978	-	972.827	354.358	1591.3	4.49064	2.16692	1.97276e-11	2.13951e-10
EFAU004_00260	mevalonate kinase	COG1577	I	Lipid transport and metabolism	260133	261077	945	-	1384.83	490.23	2279.43	4.64972	2.21714	1.85569e-15	3.52194e-14
EFAU004_00261	deoxynucleoside kinase	COG1428	F	Nucleotide transport and metabolism	261399	262052	654	+	949.947	681.166	1218.73	1.78918	0.8393	0.000105599	0.000409364
EFAU004_00262	CorA-like Mg2+ transporter protein	COG0598	P	Inorganic ion transport and metabolism	262137	263042	906	+	438.206	310.454	565.959	1.823	0.866318	0.000269413	0.000962491
EFAU004_00263	pentapeptide repeat-containing protein	COG1357	S	Function unknown	263044	263676	633	-	233.146	278.886	187.405	-1.48815	-0.573519	0.0286109	0.0611011
EFAU004_00264	translation initiation factor IF-3	COG0290	J	Translation, ribosomal structure and biogenesis	263996	264520	525	+	18107.2	10810.9	25403.5	2.3498	1.23254	2.13435e-09	1.8577e-08
EFAU004_00265	50S ribosomal protein L35	COG0291	J	Translation, ribosomal structure and biogenesis	264592	264792	201	+	18151.9	12639.1	23664.7	1.87234	0.904844	1.09999e-05	5.13014e-05
EFAU004_00266	50S ribosomal protein L20	COG0292	J	Translation, ribosomal structure and biogenesis	264845	265204	360	+	22838.6	18540.2	27137	1.46368	0.549602	0.00655055	0.0170339
EFAU004_00267	citrate transporter	-	-	-	265456	266763	1308	+	313.402	590.71	36.0939	-16.3659	-4.03262	3.40624e-31	1.86185e-29
EFAU004_00268	hydantoinase/oxoprolinase	COG0145	EQ	Multiple classes	266840	268969	2130	+	568.93	1059.55	78.3111	-13.53	-3.75809	9.98188e-31	5.34912e-29
EFAU004_00269	hypothetical protein	-	-	-	268944	269633	690	+	65.0089	111.211	18.8067	-5.91336	-2.56398	1.04006e-09	9.50659e-09
EFAU004_00270	GntR family transcriptional regulator	COG1802	K	Transcription	270041	270727	687	-	1395.67	1885.29	906.057	-2.08076	-1.05711	9.80071e-07	5.7727e-06
EFAU004_00271	hypothetical protein	-	-	-	270863	271030	168	-	329.063	434.494	223.632	-1.9429	-0.95821	0.000166034	0.000609906
EFAU004_00272	thioesterase	COG0824	R	General function prediction only	271107	271547	441	-	1170.66	1548.92	792.404	-1.95471	-0.966952	8.58494e-06	4.08757e-05
EFAU004_00273	YjeF protein	COG0063	G	Carbohydrate transport and metabolism	271551	272396	846	-	1310.61	1777.58	843.641	-2.10703	-1.07521	5.17972e-07	3.16693e-06
EFAU004_00274	dipeptidase PepV	COG0624	E	Amino acid transport and metabolism	272545	273963	1419	+	22616.3	28591	16641.5	-1.71805	-0.780772	6.69219e-05	0.000270559
EFAU004_00275	glycosyl transferase family protein	COG1215	M	Cell wall/membrane/envelope biogenesis	274020	274967	948	-	2660.82	2636.24	2685.39	1.01864	0.0266494	0.868057	0.946311
EFAU004_00276	small secreted protein	COG5584	S	Function unknown	275190	275540	351	-	1566.69	1887.99	1245.39	-1.51599	-0.600262	0.00311954	0.00873536
EFAU004_00277	glutamyl aminopeptidase	COG1363	G	Carbohydrate transport and metabolism	275740	276819	1080	+	19267.9	27936	10599.7	-2.63554	-1.3981	2.36479e-12	3.07761e-11
EFAU004_00278	thioredoxin	COG0526	OC	Multiple classes	276963	277283	321	+	3029.78	4512.57	1546.99	-2.917	-1.54448	2.16482e-05	9.5581e-05
EFAU004_00279	universal stress family protein	COG0589	T	Signal transduction mechanisms	277305	277769	465	+	7617.95	11042.6	4193.27	-2.63341	-1.39693	3.67313e-08	2.64872e-07
EFAU004_00280	tRNA-binding domain-containing protein	COG0073	R	General function prediction only	277974	278579	606	+	2796.89	2476.39	3117.4	1.25885	0.332106	0.109793	0.194467
EFAU004_00281	Serine protease do-like htrA	COG0265	O	Posttranslational modification, protein turnover, chaperones	278618	279907	1290	-	4967.58	6708.85	3226.32	-2.07941	-1.05618	4.93752e-07	3.03924e-06
EFAU004_00282	ribosomal RNA large subunit methyltransferase H	COG1576	S	Function unknown	280335	280814	480	+	124.19	85.3266	163.054	1.91094	0.934284	0.00407809	0.0111454
EFAU004_00283	hypothetical protein	COG4807	S	Function unknown	280899	281408	510	+	183.66	147.05	220.27	1.49792	0.582961	0.0442345	0.0890884
EFAU004_00284	hypothetical protein	-	-	-	281508	282158	651	+	207.989	182.229	233.749	1.28272	0.359202	0.194486	0.312665
EFAU004_00285	2-dehydropantoate 2-reductase	COG1893	H	Coenzyme transport and metabolism	282609	283547	939	+	2987.35	4427.69	1547.01	-2.86209	-1.51707	1.87922e-13	2.86923e-12
EFAU004_00286	membrane protein	COG3641	R	General function prediction only	283560	284612	1053	+	5372.52	8266.73	2478.31	-3.33564	-1.73796	2.55414e-17	5.7217e-16
EFAU004_00287	hypothetical protein	-	-	-	284878	285513	636	+	130.119	128.917	131.322	1.01866	0.026666	0.808488	0.902613
EFAU004_00288	peptide methionine sulfoxide reductase	COG0225	O	Posttranslational modification, protein turnover, chaperones	285704	286495	792	+	759.349	844.181	674.516	-1.25154	-0.3237	0.185011	0.299547
EFAU004_00289	ISEfm1, transposase	-	-	-	286975	287883	909	+	0.318778	0.637556	0	0	#NAME?	0.968942	1
EFAU004_00290	ABC transporter ATP-binding protein	COG1136	V	Defense mechanisms	288041	288661	621	-	45.1838	21.8907	68.4768	3.12813	1.6453	0.00046697	0.00158709
EFAU004_00291	bacteriocin-associated integral membrane protein	COG4652	S	Function unknown	288658	290784	2127	-	69.1834	52.3156	86.0513	1.64485	0.717957	0.0564981	0.110688
EFAU004_00292	bacteriocin, lactococcin 972	-	-	-	290838	291212	375	-	1004.53	1159.36	849.693	-1.36445	-0.44832	0.0950749	0.171965
EFAU004_00293	helix-turn-helix domain-containing protein	COG1476	K	Transcription	291345	291806	462	+	208.341	258.222	158.46	-1.62957	-0.704491	0.299831	0.436568
Putative_sRNA_0230					291831	292095	265	+	83.2765	121.389	45.1637	-2.68776	-1.4264	0.000115503	0.00044088
Putative_sRNA_0240					291888	292046	159	-	656.446	453.775	859.117	1.89326	0.920876	4.97794e-05	0.000207706
EFAU004_00294	hypothetical protein	-	-	-	292120	292290	171	-	549.012	499.224	598.8	1.19946	0.262388	0.232621	0.363238
EFAU004_00295	putative plasmid replication protein	-	-	-	292306	292845	540	-	2707.92	2199.28	3216.55	1.46255	0.548484	0.010018	0.0246437
EFAU004_00296	plasmid replication initiation protein	COG5527	L	Replication, recombination and repair	292873	293610	738	-	836.09	659.521	1012.66	1.53545	0.61866	0.00578292	0.0153147
Putative_sRNA_0280					294101	294392	292	+	77497.8	134706	20289.2	-6.63933	-2.73104	0.0230892	0.0509304
Putative_sRNA_0290					294178	294318	141	-	38.1603	64.397	11.9237	-5.40077	-2.43316	2.11782e-06	1.14841e-05
EFAU004_00297	hypothetical protein	-	-	-	294461	295150	690	-	1308.73	1623.91	993.559	-1.63444	-0.708795	0.000963064	0.00303232
EFAU004_00298	Relaxase/mobilization nuclease domain protein	-	-	-	295390	296304	915	-	1892.65	2332.92	1452.38	-1.60627	-0.683716	0.00201597	0.00588009
EFAU004_00299	Bacterial mobilization protein C	-	-	-	296286	296666	381	-	326.327	391.855	260.799	-1.50252	-0.587382	0.0159271	0.0368888
Putative_sRNA_0300					296905	297012	108	-	33.227	27.3828	39.0713	1.42686	0.512841	0.364419	0.511336
EFAU004_00300	ISEfm1, transposase	-	-	-	297341	298102	762	+	0	0	0	NA	NA	NA	NA
EFAU004_00301	GNAT family acetyltransferase	COG0456	R	General function prediction only	298304	298801	498	+	0	0	0	NA	NA	NA	NA
EFAU004_00302	histidinol phosphate phosphatase HisJ family protein	COG1387	ER	Multiple classes	298784	299521	738	-	4.465	3.6021	5.3279	1.47911	0.564729	0.890628	0.961941
EFAU004_00303	hypothetical protein	-	-	-	299826	300134	309	+	0.637556	1.27511	0	0	#NAME?	0.689496	0.81329
EFAU004_00304	hypothetical protein	-	-	-	300161	300460	300	+	0.606313	0.514586	0.698041	1.35651	0.439901	1	1
EFAU004_00305	hypothetical protein	COG4333	S	Function unknown	300634	301185	552	+	0.606313	0.514586	0.698041	1.35651	0.439901	1	1
EFAU004_00306	hypothetical protein	-	-	-	301331	301624	294	+	0.667799	0.637556	0.698041	1.09487	0.13076	1	1
EFAU004_00307	hypothetical protein	-	-	-	301617	301913	297	+	3.59229	1.66673	5.51784	3.31059	1.72709	0.403448	0.553248
EFAU004_00308	hypothetical protein	-	-	-	301988	302986	999	+	606.835	714.723	498.947	-1.43246	-0.518498	0.0199715	0.0449605
EFAU004_00309	Integrase	COG2826	L	Replication, recombination and repair	303078	304031	954	-	0.526774	0.514586	0.538963	1.04737	0.066775	1	1
EFAU004_00310	hypothetical protein	COG3889	R	General function prediction only	304088	304846	759	+	113.165	120.651	105.68	-1.14167	-0.191148	0.571845	0.712654
EFAU004_00311	sulfatase	COG1368	M	Cell wall/membrane/envelope biogenesis	304906	307587	2682	-	1575.48	1444.17	1706.79	1.18185	0.241052	0.285657	0.420183
EFAU004_00312	hypothetical protein	-	-	-	307574	307936	363	-	33.014	23.0201	43.0079	1.86827	0.901704	0.0721327	0.136617
EFAU004_00313	transporter, dicarboxylate/amino acid:cation symporter family protein	COG3633	E	Amino acid transport and metabolism	308134	309375	1242	+	474.496	300.804	648.188	2.15485	1.10759	6.42859e-06	3.14425e-05
EFAU004_00314	hypothetical protein	-	-	-	309522	310157	636	+	774.195	789.389	759	-1.04004	-0.0566361	0.800831	0.895895
EFAU004_00315	tRNA pseudouridine synthase A	COG0101	J	Translation, ribosomal structure and biogenesis	310348	311088	741	+	899.121	578.67	1219.57	2.10754	1.07556	2.54317e-06	1.35751e-05
EFAU004_00316	integral membrane protein	COG5617	S	Function unknown	311233	312831	1599	-	866.995	658.378	1075.61	1.63373	0.708169	0.00107008	0.00332712
EFAU004_00317	hypothetical protein	-	-	-	313015	313356	342	+	19.3615	19.978	18.745	-1.06578	-0.0919078	0.964499	1
EFAU004_00318	ISEf1, transposase	COG3328	L	Replication, recombination and repair	313395	314435	1041	-	0	0	0	NA	NA	NA	NA
EFAU004_00319	hypothetical protein	-	-	-	314644	316050	1407	+	700.238	665.263	735.213	1.10515	0.144238	0.488151	0.635899
EFAU004_00320	putative cell surface protein	COG5617	S	Function unknown	316037	317665	1629	+	880.877	770.039	991.714	1.28787	0.364992	0.08095	0.150603
EFAU004_00321	peptide methionine sulfoxide reductase MsrA	COG0225	O	Posttranslational modification, protein turnover, chaperones	317840	318673	834	+	377.673	530.977	224.37	-2.36652	-1.24277	6.865e-07	4.13261e-06
EFAU004_00322	oxidoreductase, aldo/keto reductase family protein	COG0667	C	Energy production and conversion	318753	319742	990	+	5584.33	10072.8	1095.88	-9.19153	-3.20031	6.36807e-49	1.02376e-46
EFAU004_00323	GntR family transcriptional regulator	COG2186	K	Transcription	320031	320729	699	+	311.967	413.432	210.502	-1.96403	-0.973815	0.000141072	0.000526709
EFAU004_00324	PTS system lactose/cellobiose-specific transporter subunit IIC	COG1455	G	Carbohydrate transport and metabolism	320894	322195	1302	+	1752.7	3124.83	380.579	-8.21071	-3.03751	2.12747e-14	3.67999e-13
EFAU004_00325	beta-glucosidase	COG2723	G	Carbohydrate transport and metabolism	322212	323627	1416	+	2105.47	3970	240.936	-16.4775	-4.04242	5.3162e-65	2.0756e-62
EFAU004_00326	PTS system lactose/cellobiose-specific transporter subunit IIB	COG1440	G	Carbohydrate transport and metabolism	324091	324411	321	+	8.94973	15.6154	2.28407	-6.83667	-2.77329	0.0163569	0.0377244
EFAU004_00327	PTS system, lactose/cellobiose-specific IIA component	COG1447	G	Carbohydrate transport and metabolism	324437	324754	318	+	13.4073	24.3407	2.47401	-9.83855	-3.29845	0.000378564	0.00131296
EFAU004_00328	PTS system lactose/cellobiose-specific transporter subunit IIC	COG1455	G	Carbohydrate transport and metabolism	324783	326036	1254	+	57.6121	106.534	8.68989	-12.2596	-3.61584	9.13095e-14	1.46793e-12
EFAU004_00329	GNAT family acetyltransferase	COG1246	E	Amino acid transport and metabolism	326167	326631	465	+	765.412	1342.95	187.873	-7.1482	-2.83758	1.34944e-24	5.5879e-23
EFAU004_00330	hypothetical protein	-	-	-	326660	326980	321	-	959.978	1162.79	757.165	-1.53572	-0.618912	0.00640399	0.0166846
EFAU004_00331	zinc-containing alcohol dehydrogenase	COG1063	ER	Multiple classes	327011	328144	1134	-	3576.66	4214.11	2939.22	-1.43375	-0.519795	0.0125809	0.0301081
EFAU004_00332	hypothetical protein	-	-	-	328521	328850	330	-	188.058	271.96	104.155	-2.6111	-1.38466	0.000220574	0.000798448
EFAU004_00333	myosin-cross-reactive antigen-like protein	COG4716	S	Function unknown	328917	330611	1695	-	710.783	947.619	473.948	-1.99941	-0.999577	1.22596e-05	5.65018e-05
EFAU004_00334	hypothetical protein	-	-	-	330668	330796	129	-	25.6836	35.2245	16.1428	-2.18206	-1.12569	0.0503895	0.100035
EFAU004_00335	hypothetical protein	COG4828	S	Function unknown	331235	331600	366	+	141.678	127.273	156.083	1.22637	0.294391	0.278991	0.413269
EFAU004_00336	membrane protein	COG4828	S	Function unknown	331597	331962	366	+	641.154	673.133	609.176	-1.10499	-0.144032	0.657868	0.787884
EFAU004_00337	M protein trans-acting positive regulator	-	-	-	332054	333481	1428	-	749.555	251.859	1247.25	4.95218	2.30806	3.05051e-23	1.09698e-21
EFAU004_00338	tyrosine decarboxylase	COG0076	E	Amino acid transport and metabolism	333951	335786	1836	+	1182.7	1930.35	435.055	-4.43703	-2.14959	1.51726e-22	5.24894e-21
EFAU004_00339	amino acid permease	COG0531	E	Amino acid transport and metabolism	336091	337569	1479	+	163.54	272.378	54.7012	-4.97939	-2.31597	4.58578e-15	8.46821e-14
EFAU004_00340	amino acid permease	COG1113	E	Amino acid transport and metabolism	337535	338866	1332	+	147.992	241.694	54.2905	-4.45188	-2.15441	1.31878e-12	1.77549e-11
EFAU004_00341	calcium-translocating P-type ATPase	COG0474	P	Inorganic ion transport and metabolism	338980	341532	2553	+	572.679	829.058	316.3	-2.62111	-1.39018	1.99312e-09	1.76067e-08
EFAU004_00342	helix-turn-helix domain-containing protein	-	-	-	341539	342978	1440	-	1353.36	1293.4	1413.33	1.09272	0.127922	0.520636	0.667088
EFAU004_00343	hypothetical protein	COG2315	S	Function unknown	343324	343686	363	+	250.669	328.101	173.238	-1.89394	-0.921389	0.0245499	0.0537619
EFAU004_00344	LysR family transcriptional regulator	COG0583	K	Transcription	343873	344730	858	-	471.796	165.553	778.04	4.69965	2.23255	1.6362e-13	2.5264e-12
EFAU004_00345	Malonyl CoA-acyl carrier protein transacylase	COG0331	I	Lipid transport and metabolism	344850	345761	912	+	7.15301	8.31093	5.99508	-1.38629	-0.471232	0.830071	0.920318
EFAU004_00346	malonate decarboxylase subunit alpha	COG4670	I	Lipid transport and metabolism	345768	347414	1647	+	14.2428	13.5798	14.9058	1.09765	0.134414	0.968815	1
EFAU004_00347	malonate decarboxylase subunit delta	-	-	-	347516	347815	300	+	1.60832	1.7897	1.42695	-1.25422	-0.326785	1	1
EFAU004_00348	malonate decarboxylase subunit beta	COG0777	I	Lipid transport and metabolism	347805	349481	1677	+	20.3943	23.3115	17.4771	-1.33383	-0.415572	0.602558	0.740797
EFAU004_00349	phosphoribosyl-dephospho-CoA transferase	-	-	-	349485	350078	594	+	29.5884	40.9398	18.2369	-2.24489	-1.16664	0.0448764	0.0903146
EFAU004_00350	hypothetical protein	-	-	-	350102	351178	1077	+	69.4003	76.6013	62.1992	-1.23155	-0.300473	0.494371	0.640947
EFAU004_00351	triphosphoribosyl-dephospho-CoA synthase MdcB	COG1767	H	Coenzyme transport and metabolism	351203	352072	870	+	202.084	238.707	165.462	-1.44267	-0.528744	0.0549927	0.108126
EFAU004_00352	Tim44-like domain-containing protein	-	-	-	352183	352947	765	+	1388.68	1241.72	1535.63	1.23669	0.306485	0.177976	0.290089
EFAU004_00353	hypothetical protein	-	-	-	353321	353455	135	+	0	0	0	NA	NA	NA	NA
EFAU004_00354	PTS system ascorbate-specific transporter subunit IIA	COG3711	K	Transcription	353436	355529	2094	+	50.5806	79.1516	22.0096	-3.59622	-1.84648	3.06724e-05	0.000132849
EFAU004_00355	PTS system ascorbate-specific transporter subunit IIB	COG3414	G	Carbohydrate transport and metabolism	355554	355856	303	+	9.98785	16.6446	3.33113	-4.99668	-2.32097	0.0317025	0.0669955
EFAU004_00356	PTS system ascorbate-specific transporter subunit IIC	COG3037	S	Function unknown	355883	357172	1290	+	40.4079	73.0447	7.77105	-9.39959	-3.2326	3.60584e-09	3.05101e-08
EFAU004_00357	hypothetical protein	-	-	-	357191	357598	408	+	15.3168	25.1466	5.48698	-4.58296	-2.19628	0.0322848	0.0680659
EFAU004_00358	fructose-1,6-bisphosphate aldolase	COG0191	G	Carbohydrate transport and metabolism	357621	358490	870	+	25.1817	41.5452	8.81811	-4.71135	-2.23614	0.00194476	0.00568452
EFAU004_00359	hypothetical protein	COG4639	R	General function prediction only	358549	359112	564	+	30.3826	51.3772	9.38793	-5.47268	-2.45225	2.25782e-05	9.9047e-05
EFAU004_00360	NUDIX family hydrolase	COG1051	F	Nucleotide transport and metabolism	359562	360167	606	+	150.735	177.174	124.296	-1.42542	-0.511387	0.0824318	0.152633
EFAU004_00361	MarR family transcriptional regulator	COG1846	K	Transcription	360302	360754	453	+	108.461	151.458	65.4639	-2.31362	-1.21015	0.000284955	0.0010114
EFAU004_00362	GNAT family acetyltransferase	COG0456	R	General function prediction only	360767	361288	522	+	269.749	370.233	169.265	-2.18729	-1.12915	1.11428e-05	5.18488e-05
EFAU004_00363	B3/4 domain-containing protein	COG3382	S	Function unknown	361306	362016	711	+	579.281	913.465	245.098	-3.72694	-1.89799	1.18518e-15	2.28105e-14
EFAU004_00364	glyoxalase family protein	-	-	-	362210	362581	372	+	404.879	514.62	295.138	-1.74366	-0.802116	0.000601078	0.00198399
EFAU004_00365	hypothetical protein	-	-	-	362601	362825	225	+	526.076	718.708	333.445	-2.1554	-1.10796	1.01194e-06	5.94757e-06
EFAU004_00366	xanthine/uracil permease family protein	COG2252	R	General function prediction only	363070	364383	1314	+	1300.91	715.315	1886.5	2.63729	1.39906	0.00930045	0.0232129
EFAU004_00367	glucan 1,6-alpha-glucosidase	COG0366	G	Carbohydrate transport and metabolism	364711	366333	1623	+	267.294	450.887	83.7008	-5.38689	-2.42945	5.07216e-09	4.18798e-08
EFAU004_00368	6-phospho-beta-glucosidase	COG2723	G	Carbohydrate transport and metabolism	366527	368023	1497	+	316.396	530.572	102.22	-5.19048	-2.37587	5.09945e-19	1.35309e-17
EFAU004_00369	HTH domain protein	COG3711	K	Transcription	368103	369848	1746	+	350.986	475.615	226.357	-2.10117	-1.07119	1.54421e-05	6.94133e-05
EFAU004_00370	PTS system beta-glucoside-specific transporter subunit IIABC	COG1263	G	Carbohydrate transport and metabolism	369906	371801	1896	+	227.46	360.246	94.6747	-3.80509	-1.92793	1.43387e-08	1.09769e-07
EFAU004_00371	6-phospho-beta-glucosidase	COG2723	G	Carbohydrate transport and metabolism	371798	373255	1458	+	305.013	441.074	168.952	-2.61064	-1.38441	6.92516e-08	4.74347e-07
EFAU004_00372	MarR family transcriptional regulator	COG1846	K	Transcription	373839	374273	435	+	74.6517	45.3024	104.001	2.2957	1.19894	0.00120588	0.00370716
EFAU004_00373	oxidoreductase FAD/FMN-binding protein	COG1902	C	Energy production and conversion	374374	375465	1092	+	587.488	500.279	674.697	1.34864	0.431505	0.049164	0.0981484
EFAU004_00374	DJ-1/PfpI family protein	COG0693	R	General function prediction only	375495	376172	678	+	1092.85	1200.19	985.498	-1.21785	-0.284342	0.233569	0.363729
EFAU004_00375	pyridine nucleotide-disulfide oxidoreductase	COG0446	R	General function prediction only	376504	377799	1296	+	2017.43	2761.58	1273.28	-2.16887	-1.11695	1.05739e-07	6.9803e-07
EFAU004_00376	helix-turn-helix domain-containing protein	-	-	-	377789	379249	1461	+	1355.36	2147.97	562.747	-3.81694	-1.93242	3.0734e-09	2.62488e-08
EFAU004_00377	glycerol kinase	COG0554	C	Energy production and conversion	379385	380881	1497	+	5685.26	10690.4	680.167	-15.7173	-3.97428	2.37206e-41	2.3153e-39
EFAU004_00378	alpha-glycerophosphate oxidase	COG0578	C	Energy production and conversion	380895	382718	1824	+	2920.57	5702.98	138.15	-41.281	-5.36741	2.28723e-99	3.1255e-96
EFAU004_00379	glycerol uptake facilitator protein	COG0580	G	Carbohydrate transport and metabolism	382719	383435	717	+	646.95	1256.95	36.9463	-34.0211	-5.08836	2.86183e-57	7.82137e-55
EFAU004_00380	DNA mismatch repair protein MutS2	COG1193	L	Replication, recombination and repair	383741	385216	1476	+	839.295	514.251	1164.34	2.26415	1.17897	9.13655e-06	4.3201e-05
EFAU004_00381	DNA mismatch repair protein MutS2 domain V	-	-	-	385200	385670	471	+	251.972	145.597	358.347	2.46121	1.29937	1.48422e-06	8.36368e-06
EFAU004_00382	CDP-diacylglycerol--glycerol-3-phosphate 3-phosphatidyltransferase	COG0558	I	Lipid transport and metabolism	385796	386350	555	+	639.314	527.225	751.403	1.4252	0.511168	0.0219687	0.0486945
EFAU004_00383	DsrE/DsrF-like family protein	COG1416	S	Function unknown	387080	387394	315	-	251.762	347.737	155.787	-2.23214	-1.15843	1.08726e-05	5.08628e-05
EFAU004_00384	regulator protein FrmR	COG1937	S	Function unknown	387408	387668	261	-	51.0391	65.0345	37.0436	-1.75562	-0.81198	0.0637057	0.122746
EFAU004_00385	rhodanese-like domain-containing protein	COG0607	P	Inorganic ion transport and metabolism	387838	388152	315	+	23.8625	15.7838	31.9413	2.02368	1.01698	0.120429	0.210174
EFAU004_00386	coenzyme A disulfide reductase	COG0446	R	General function prediction only	388154	389809	1656	+	457.884	490.998	424.77	-1.15592	-0.209036	0.435795	0.58305
EFAU004_00387	ATP-dependent DNA helicase IV	COG3973	R	General function prediction only	389892	392027	2136	+	1068.1	1036.93	1099.27	1.06012	0.0842333	0.706063	0.82692
EFAU004_00388	integral membrane protein	-	-	-	392202	392711	510	+	97.3287	95.728	98.9295	1.03344	0.0474588	0.746374	0.854429
EFAU004_00389	glycosyl transferase family protein	COG1215	M	Cell wall/membrane/envelope biogenesis	392708	394012	1305	+	484.994	423.646	546.343	1.28962	0.366948	0.355484	0.503753
EFAU004_00390	LPXTG-motif protein cell wall anchor domain protein	COG1196	D	Cell cycle control, cell division, chromosome partitioning	394120	394977	858	+	518.584	515.39	521.778	1.0124	0.0177738	0.805396	0.899529
EFAU004_00391	hypothetical protein	COG0393	S	Function unknown	395089	395409	321	-	2384.3	3351.7	1416.9	-2.36552	-1.24216	3.69763e-06	1.90313e-05
EFAU004_00392	dihydroxyacetone kinase, phosphotransfer subunit	COG3412	S	Function unknown	395563	395958	396	+	773.4	1214.7	332.101	-3.65762	-1.87091	8.55652e-09	6.85776e-08
EFAU004_00393	dihydroxyacetone kinase subunit DhaK	COG2376	G	Carbohydrate transport and metabolism	395933	396943	1011	+	3869.04	6584.77	1153.31	-5.70943	-2.51335	2.22676e-17	5.1574e-16
EFAU004_00394	dihydroxyacetone kinase, DhaL subunit	COG2376	G	Carbohydrate transport and metabolism	396971	397576	606	+	2187.32	3978.36	396.273	-10.0394	-3.32761	3.54195e-47	5.09481e-45
EFAU004_00395	glucose-6-phosphate 1-dehydrogenase	-	-	-	397723	398388	666	+	211.681	202.991	220.372	1.08563	0.118527	0.619745	0.755806
EFAU004_00396	cyclic nucleotide-binding domain-containing protein	COG0664	T	Signal transduction mechanisms	398671	399330	660	+	124.567	102.541	146.593	1.42961	0.515624	0.0947744	0.171535
EFAU004_00397	tetronasin resistance transmembrane protein	COG3559	M	Cell wall/membrane/envelope biogenesis	399407	401017	1611	-	846.726	1023.82	669.637	-1.52891	-0.612504	0.00628656	0.0164256
EFAU004_00398	ABC transporter ATP-binding protein	COG1131	V	Defense mechanisms	401030	401911	882	-	191.786	183.09	200.482	1.09499	0.130921	0.592561	0.73379
EFAU004_00399	TetR family transcriptional regulator	COG1309	K	Transcription	402165	402764	600	+	89.9126	67.2934	112.532	1.67226	0.741795	0.0256027	0.055666
EFAU004_00400	polysaccharide deacetylase	-	-	-	402833	404134	1302	-	5558	7371.6	3744.4	-1.9687	-0.977244	1.71793e-06	9.52352e-06
EFAU004_00401	tyrosyl-tRNA synthetase	COG0162	J	Translation, ribosomal structure and biogenesis	404714	405970	1257	+	43690.1	68602.4	18777.8	-3.65338	-1.86923	1.227e-19	3.45711e-18
EFAU004_00402	tyrosine decarboxylase	COG0076	E	Amino acid transport and metabolism	406261	408138	1878	+	18972.9	19505.4	18440.3	-1.05776	-0.0810094	0.661534	0.790889
EFAU004_00403	amino acid permease	COG0531	E	Amino acid transport and metabolism	408381	409802	1422	+	11707.7	12620.3	10795.1	-1.16907	-0.225358	0.246178	0.377857
EFAU004_00404	Na+/H+ antiporter	COG1757	C	Energy production and conversion	409911	411278	1368	+	3031.19	3902.19	2160.19	-1.80641	-0.853126	4.39604e-05	0.000185693
EFAU004_00405	LacI family transcriptional regulator	COG1609	K	Transcription	411559	412578	1020	-	2438.3	1697.81	3178.79	1.87229	0.904801	1.85339e-05	8.30045e-05
EFAU004_00406	aldose 1-epimerase	COG2017	G	Carbohydrate transport and metabolism	412600	413607	1008	-	103.519	119.153	87.8843	-1.35579	-0.439139	0.166495	0.27428
EFAU004_00407	beta-phosphoglucomutase	COG0637	R	General function prediction only	413600	414265	666	-	79.7303	140.115	19.3457	-7.24269	-2.85653	8.78822e-13	1.23805e-11
EFAU004_00408	glycoside hydrolase, family 65	COG1554	G	Carbohydrate transport and metabolism	414258	416552	2295	-	247.805	439.98	55.6296	-7.90911	-2.98351	3.69921e-12	4.63759e-11
EFAU004_00409	PTS system glucose-specific transporter subunit IIABC	COG1263	G	Carbohydrate transport and metabolism	416812	418977	2166	+	1320.84	2214.13	427.555	-5.1786	-2.37256	3.21436e-26	1.46414e-24
EFAU004_00410	endonuclease/exonuclease/phosphatase family protein	COG3568	R	General function prediction only	419281	420114	834	+	180.294	250.406	110.181	-2.27268	-1.18439	5.00687e-05	0.000208594
EFAU004_00411	hypothetical protein	-	-	-	420216	421877	1662	-	1430.89	1105.03	1756.75	1.58978	0.668826	0.0070856	0.0182344
EFAU004_00412	sortase family protein	COG3764	M	Cell wall/membrane/envelope biogenesis	422423	423583	1161	+	318.077	339.681	296.473	-1.14574	-0.196283	0.404614	0.554568
EFAU004_00413	GNAT family acetyltransferase	COG0456	R	General function prediction only	423599	424042	444	+	259.429	298.628	220.229	-1.35599	-0.439342	0.0922046	0.16755
Putative_sRNA_0410					424232	424336	105	-	34.0443	41.5774	26.5113	-1.56829	-0.649191	0.272986	0.406662
EFAU004_00414	Phenolic acid decarboxylase	COG3479	Q	Secondary metabolites biosynthesis, transport and catabolism	424525	425055	531	-	65.2508	76.6789	53.8227	-1.42466	-0.510614	0.220419	0.347008
EFAU004_00415	PadR family transcriptional regulator	COG1695	K	Transcription	425160	425711	552	+	592.854	822.187	363.522	-2.26172	-1.17742	3.04636e-07	1.92725e-06
EFAU004_00416	MerR family transcriptional regulator	COG0789	K	Transcription	425864	426337	474	-	228.955	82.1937	375.717	4.57112	2.19255	1.27682e-14	2.26594e-13
EFAU004_00417	major facilitator superfamily transporter	COG2814	G	Carbohydrate transport and metabolism	426475	427947	1473	+	1327.93	686.453	1969.4	2.86895	1.52053	7.55688e-08	5.13755e-07
EFAU004_00418	Urea transporter	-	-	-	427944	428654	711	+	1072.15	644.53	1499.77	2.32692	1.21842	0.000117673	0.000448536
EFAU004_00419	hypothetical protein	-	-	-	428886	429170	285	+	44.9209	34.464	55.3779	1.60683	0.684221	0.14237	0.241375
Putative_sRNA_0430					429269	429402	134	-	30.1159	46.5321	13.6996	-3.3966	-1.76409	0.0996306	0.179493
Putative_sRNA_0440					429270	429377	108	+	49.0304	37.0369	61.0239	1.64765	0.720412	0.111723	0.197374
EFAU004_00420	hypothetical protein	-	-	-	429451	429870	420	-	48.5231	51.7234	45.3228	-1.14122	-0.190581	0.713995	0.830469
EFAU004_00421	aromatic acid decarboxylase	COG0163	H	Coenzyme transport and metabolism	429872	430456	585	-	78.9874	75.4492	82.5255	1.09379	0.129334	0.765019	0.868757
EFAU004_00422	3-octaprenyl-4-hydroxybenzoate carboxy-lyase	COG0043	H	Coenzyme transport and metabolism	430503	431978	1476	-	130.683	120.383	140.983	1.17112	0.227891	0.437282	0.584625
EFAU004_00423	hypothetical protein	-	-	-	432159	432470	312	+	439.587	647.944	231.229	-2.80217	-1.48654	4.14471e-10	3.94686e-09
EFAU004_00424	ABC transporter ATP-binding protein/permease	COG1136	V	Defense mechanisms	432585	434921	2337	-	4219.54	3771.52	4667.55	1.23758	0.307519	0.138814	0.236078
EFAU004_00425	DNA-binding response regulator	COG0745	TK	Multiple classes	435063	435731	669	+	345.225	239.846	450.604	1.87872	0.909752	0.00015796	0.000581814
EFAU004_00426	sensor histidine kinase	COG0642	T	Signal transduction mechanisms	435734	436777	1044	+	824.001	689.662	958.341	1.38958	0.47465	0.0332873	0.069819
EFAU004_00427	LysR family transcriptional regulator	COG0583	K	Transcription	437014	437895	882	-	665.378	438.552	892.205	2.03444	1.02463	3.78168e-06	1.93908e-05
EFAU004_00428	hypothetical protein	COG1811	R	General function prediction only	438054	438782	729	+	170.563	28.5122	312.613	10.9642	3.45473	1.18192e-17	2.78466e-16
EFAU004_00429	PadR family transcriptional regulator	COG1695	K	Transcription	438938	439255	318	+	384.106	61.6235	706.588	11.4662	3.51932	1.70159e-09	1.52474e-08
EFAU004_00430	membrane protein	COG4709	S	Function unknown	439248	439856	609	+	2163.65	316.237	4011.06	12.6837	3.6649	2.18659e-15	4.12134e-14
EFAU004_00431	hypothetical protein	-	-	-	439872	440702	831	+	3562.02	711.286	6412.75	9.01571	3.17244	8.93066e-46	1.16226e-43
EFAU004_00432	hypothetical protein	-	-	-	440840	441328	489	+	701.485	502.338	900.631	1.79288	0.84228	0.000272558	0.000972455
EFAU004_00433	hypothetical protein	COG0330	O	Posttranslational modification, protein turnover, chaperones	441379	442251	873	+	2006.87	2124.77	1888.97	-1.12483	-0.169705	0.383117	0.532312
EFAU004_00434	hypothetical protein	COG5294	S	Function unknown	442427	442789	363	+	1014.52	242.969	1786.07	7.35102	2.87795	5.96397e-34	3.70444e-32
EFAU004_00435	ABC transporter ATP-binding protein	COG1136	V	Defense mechanisms	442798	443550	753	+	3795.22	1494.45	6095.99	4.07909	2.02825	3.18507e-21	9.89182e-20
EFAU004_00436	peptide ABC transporter permease/transmembrane protein	COG0577	V	Defense mechanisms	443564	445366	1803	+	8313.4	4317.03	12309.8	2.85145	1.51169	3.21139e-13	4.76995e-12
EFAU004_00437	aldose 1-epimerase	COG2017	G	Carbohydrate transport and metabolism	445643	445960	318	+	138.113	108.224	168.002	1.55236	0.634463	0.0400148	0.0814299
EFAU004_00438	aldose 1-epimerase	COG2017	G	Carbohydrate transport and metabolism	446043	446684	642	+	340.141	305.541	374.741	1.22648	0.294529	0.178108	0.290089
EFAU004_00439	N-acetylmuramoyl-L-alanine amidase	COG1705	NU	Multiple classes	446736	448880	2145	-	13009.1	15141.4	10876.8	-1.39208	-0.477245	0.012216	0.0293558
EFAU004_00440	PTS system, beta-glucoside specific IIABC component	COG1263	G	Carbohydrate transport and metabolism	449237	450610	1374	-	1300.02	2424.95	175.092	-13.8496	-3.79177	1.40882e-52	3.2086e-50
EFAU004_00441	D-ribose pyranase	COG1869	G	Carbohydrate transport and metabolism	450610	451005	396	-	590.284	1017.77	162.798	-6.25175	-2.64426	7.01662e-14	1.15147e-12
EFAU004_00442	ribokinase	COG0524	G	Carbohydrate transport and metabolism	451033	451950	918	-	1094.37	1653.4	535.335	-3.08854	-1.62693	2.7206e-07	1.72917e-06
EFAU004_00443	LacI family transcriptional regulator	COG1609	K	Transcription	452058	453071	1014	-	1954.72	1917.47	1991.98	1.03886	0.0549957	0.800574	0.895895
EFAU004_00444	isochorismatase family protein	COG1335	Q	Secondary metabolites biosynthesis, transport and catabolism	453152	453751	600	-	283.793	296.45	271.137	-1.09336	-0.128771	0.547308	0.690259
EFAU004_00445	ABC transporter ATP-binding protein	COG1136	V	Defense mechanisms	453937	454638	702	+	833.854	963.616	704.093	-1.36859	-0.452693	0.0341332	0.0714288
EFAU004_00446	efflux ABC transporter permease	COG0577	V	Defense mechanisms	454648	457359	2712	+	3558.11	5153.86	1962.37	-2.62634	-1.39305	6.658e-12	7.91144e-11
EFAU004_00447	glucan 1,6-alpha-glucosidase	COG0366	G	Carbohydrate transport and metabolism	457810	459438	1629	+	20041.8	35394.4	4689.17	-7.5481	-2.91611	4.73422e-43	5.39109e-41
EFAU004_00448	putative permease	COG0628	R	General function prediction only	459498	460679	1182	-	2074.6	2549.48	1599.73	-1.5937	-0.67238	0.00154542	0.00461599
EFAU004_00449	periplasmic solute binding protein	COG0803	P	Inorganic ion transport and metabolism	460931	462454	1524	+	68.6503	65.4261	71.8745	1.09856	0.135612	0.631513	0.766397
EFAU004_00450	response regulator receiver domain-containing protein	COG3279	KT	Multiple classes	462523	463251	729	-	3574.35	2614.15	4534.56	1.73462	0.794622	0.000108485	0.000419957
EFAU004_00451	sensor histidine kinase	COG2972	T	Signal transduction mechanisms	463264	464544	1281	-	7691.91	7033.69	8350.13	1.18716	0.247518	0.224835	0.352943
EFAU004_00452	hypothetical protein	-	-	-	464575	464703	129	-	10039.9	11635.9	8444.01	-1.378	-0.46258	0.019561	0.0441821
EFAU004_00453	accessory regulator agrBfs protein	COG4512	OTK	Multiple classes	464684	465286	603	-	61891.9	73414.9	50368.9	-1.45755	-0.543541	0.00595305	0.0157195
EFAU004_00454	hypothetical protein	-	-	-	465531	465737	207	+	1195.37	1591.81	798.926	-1.99244	-0.994533	0.000755432	0.00242894
EFAU004_00455	deoxynucleoside kinase	COG1428	F	Nucleotide transport and metabolism	466061	466768	708	+	2995.01	1610.01	4380	2.72047	1.44386	1.03088e-11	1.19381e-10
EFAU004_00456	membrane protein	COG3619	S	Function unknown	466849	467532	684	-	731.217	266.569	1195.86	4.48614	2.16548	1.42954e-20	4.34105e-19
EFAU004_00457	ATP-dependent DNA helicase PcrA	COG0210	L	Replication, recombination and repair	467750	469936	2187	+	1407.83	705.947	2109.71	2.98849	1.57942	5.46147e-13	7.93947e-12
EFAU004_00458	transcriptional regulator Spx-family	COG1393	P	Inorganic ion transport and metabolism	470282	470692	411	+	475.022	444.044	506.001	1.13953	0.188439	0.607174	0.745466
EFAU004_00459	Spx/MgsR family transcriptional regulator	COG1393	P	Inorganic ion transport and metabolism	470706	471062	357	+	766.692	808.412	724.972	-1.11509	-0.157165	0.47515	0.622822
EFAU004_00461	glutathione peroxidase	COG0386	O	Posttranslational modification, protein turnover, chaperones	476819	477289	471	-	357.414	365.378	349.45	-1.04558	-0.0643053	0.700768	0.822451
EFAU004_00462	S-ribosylhomocysteinase	COG1854	T	Signal transduction mechanisms	477448	477906	459	-	10375.1	11968.2	8782.08	-1.3628	-0.446569	0.0185202	0.0421798
EFAU004_00463	cystathionine gamma-synthase	COG0626	E	Amino acid transport and metabolism	478077	479222	1146	-	9071.53	9590.13	8552.93	-1.12127	-0.165131	0.484642	0.632837
EFAU004_00464	cysteine synthase A	COG0031	E	Amino acid transport and metabolism	479235	480152	918	-	3411.43	3205.72	3617.15	1.12834	0.174204	0.714392	0.830469
EFAU004_00465	translation elongation factor P	COG0231	J	Translation, ribosomal structure and biogenesis	480580	481143	564	+	23861.2	30765.4	16956.9	-1.81433	-0.859433	0.00170588	0.00504564
EFAU004_00466	diaminopimelate decarboxylase	COG0019	E	Amino acid transport and metabolism	481629	482888	1260	+	176.721	96.7023	256.739	2.65494	1.40868	2.31145e-06	1.24354e-05
EFAU004_00467	diaminopimelate epimerase	COG0253	E	Amino acid transport and metabolism	482875	483675	801	+	169.216	121.949	216.483	1.77519	0.827972	0.00940729	0.0233941
EFAU004_00468	dihydrodipicolinate synthase	COG0329	EM	Multiple classes	483678	484559	882	+	201.485	148.931	254.039	1.70575	0.770409	0.0101968	0.025016
EFAU004_00469	dihydrodipicolinate reductase	COG0289	E	Amino acid transport and metabolism	484556	485272	717	+	181.423	161.896	200.95	1.24123	0.311773	0.361512	0.509022
EFAU004_00470	2,3,4,5-tetrahydropyridine-2,6-carboxylate N-succinyltransferase	COG2171	E	Amino acid transport and metabolism	485278	485973	696	+	203.804	180.362	227.245	1.25994	0.333354	0.253414	0.385624
EFAU004_00471	aspartate-semialdehyde dehydrogenase	COG0136	E	Amino acid transport and metabolism	485989	486990	1002	+	369.465	336.297	402.634	1.19726	0.259734	0.364465	0.511336
EFAU004_00472	aspartate kinase	COG0527	E	Amino acid transport and metabolism	486987	488348	1362	+	556.898	529.009	584.787	1.10544	0.144619	0.603535	0.741665
EFAU004_00473	peptidase M20D	COG1473	R	General function prediction only	488308	489459	1152	+	515.858	516.4	515.315	-1.0021	-0.00303265	0.905753	0.971897
EFAU004_00474	aromatic amino acid aminotransferase	COG0436	E	Amino acid transport and metabolism	489434	490603	1170	+	1514.32	1490.96	1537.68	1.03134	0.0445147	0.878057	0.95348
EFAU004_00475	NADH peroxidase	COG0446	R	General function prediction only	490778	492157	1380	+	11375.6	15614.8	7136.5	-2.18802	-1.12962	5.17095e-08	3.65173e-07
EFAU004_00476	hypothetical protein	-	-	-	492385	492537	153	+	0.269481	0	0.538963	Inf	Inf	1	1
EFAU004_00477	ISEfa10, transposase	COG2801	L	Replication, recombination and repair	492534	493235	702	+	17.4416	2.94184	31.9413	10.8576	3.44063	3.26127e-05	0.000140584
Putative_sRNA_0510					493298	493357	60	-	54.5249	58.6817	50.3681	-1.16506	-0.220398	0.64925	0.78133
EFAU004_00478	membrane protein	COG2323	S	Function unknown	493424	494092	669	+	248.059	303.628	192.491	-1.57737	-0.657517	0.0196708	0.0443932
EFAU004_00479	hypothetical protein	-	-	-	494292	494678	387	-	292.88	362.145	223.615	-1.6195	-0.69555	0.0102755	0.0251866
EFAU004_00480	DNA directed DNA polymerase	COG0389	L	Replication, recombination and repair	494650	496032	1383	-	1441.66	1903.18	980.139	-1.94174	-0.95735	1.40755e-05	6.41139e-05
EFAU004_00481	galactokinase	COG0153	G	Carbohydrate transport and metabolism	496188	497375	1188	-	30696.5	60693.9	699.194	-86.8054	-6.43971	1.52779e-142	4.17545e-139
EFAU004_00482	aldose 1-epimerase	COG2017	G	Carbohydrate transport and metabolism	497382	498413	1032	-	24092.6	47676.6	508.62	-93.7373	-6.55055	8.70541e-89	7.93063e-86
EFAU004_00483	sodium/galactoside symporter	COG2211	G	Carbohydrate transport and metabolism	498429	499883	1455	-	34469.2	68325.9	612.637	-111.527	-6.80125	7.75594e-79	5.29924e-76
EFAU004_00484	AraC-like ligand binding domain protein	COG2207	K	Transcription	500058	500963	906	+	468.884	584.45	353.318	-1.65418	-0.726113	0.00264847	0.00756351
EFAU004_00485	NAD(P)H dehydrogenase	COG2249	R	General function prediction only	501054	501731	678	+	946.371	960.589	932.153	-1.03051	-0.0433534	0.959762	1
EFAU004_00486	hypothetical protein	-	-	-	501728	501898	171	+	195.508	172.22	218.795	1.27044	0.345333	0.262342	0.395903
EFAU004_00487	hypothetical protein	-	-	-	502012	502908	897	+	7773.34	11375.2	4171.49	-2.72689	-1.44726	1.94966e-12	2.56174e-11
EFAU004_00488	amino acid permease	COG1113	E	Amino acid transport and metabolism	502963	504333	1371	-	1816.08	957.931	2674.24	2.79168	1.48113	2.51859e-12	3.24684e-11
EFAU004_00489	ABC transporter ATP-binding protein	COG1121	P	Inorganic ion transport and metabolism	504571	505317	747	+	1114.07	881.392	1346.76	1.52799	0.611632	0.0371461	0.0762736
EFAU004_00490	metal ion ABC transporter permease	COG1108	P	Inorganic ion transport and metabolism	505314	506153	840	+	1727.04	1692.32	1761.75	1.04103	0.0580135	1	1
EFAU004_00491	periplasmic solute binding protein	COG0803	P	Inorganic ion transport and metabolism	506154	507104	951	+	3921.5	4355.61	3487.4	-1.24896	-0.320724	0.189345	0.30575
EFAU004_00492	hypothetical protein	-	-	-	507245	507997	753	+	2016.99	2509.92	1524.06	-1.64687	-0.719725	0.000476843	0.00161289
EFAU004_00493	iron-sulfur cluster-binding protein	COG1600	C	Energy production and conversion	508016	509167	1152	+	4938.56	6294.3	3582.81	-1.7568	-0.812954	7.41496e-05	0.000295409
EFAU004_00494	LysM domain-containing protein	COG3170	NU	Multiple classes	509550	510158	609	+	4769.95	1461.55	8078.36	5.52727	2.46657	7.97486e-32	4.54069e-30
EFAU004_00495	phosphoenolpyruvate carboxykinase	COG1866	C	Energy production and conversion	510326	511963	1638	+	2992.81	5313.14	672.484	-7.90077	-2.98199	3.10786e-41	2.92889e-39
EFAU004_00496	FAD dependent oxidoreductase	COG0665	E	Amino acid transport and metabolism	512035	513147	1113	-	833.186	896.147	770.226	-1.16349	-0.218453	0.326392	0.469489
EFAU004_00497	major facilitator superfamily transporter	COG2814	G	Carbohydrate transport and metabolism	513222	514595	1374	-	1095.71	630.94	1560.48	2.47327	1.30642	0.00265485	0.00757379
EFAU004_00498	hypothetical protein	COG4832	S	Function unknown	514816	515433	618	+	364.52	315.467	413.572	1.31098	0.390649	0.147992	0.2489
EFAU004_00499	arginine repressor protein	COG1438	K	Transcription	515531	515986	456	+	975.619	1233.79	717.443	-1.71971	-0.782165	0.00359652	0.00995875
EFAU004_00500	phosphoglucomutase/phosphomannomutase family protein	COG1109	G	Carbohydrate transport and metabolism	516004	517506	1503	+	4010.7	6322.29	1699.11	-3.72094	-1.89567	3.6459e-11	3.8472e-10
EFAU004_00501	hypothetical protein	-	-	-	517601	517807	207	+	627.426	1042.99	211.858	-4.92309	-2.29956	1.30952e-12	1.77174e-11
EFAU004_00502	peroxiredoxin, Ohr family protein	COG1764	O	Posttranslational modification, protein turnover, chaperones	517893	518294	402	+	5200.8	7594.58	2807.02	-2.70557	-1.43593	3.78203e-12	4.71977e-11
EFAU004_00503	pyridine nucleotide-disulfide oxidoreductase	COG1249	C	Energy production and conversion	518449	519780	1332	+	417.244	409.073	425.415	1.03995	0.0565149	0.824342	0.916942
EFAU004_00504	isochorismatase hydrolase	COG1335	Q	Secondary metabolites biosynthesis, transport and catabolism	519802	520428	627	+	207.906	243.293	172.518	-1.41025	-0.495947	0.113096	0.199672
EFAU004_00505	TetR family transcriptional regulator	COG1309	K	Transcription	520611	521192	582	+	468.902	229.8	708.003	3.08095	1.62338	5.92342e-09	4.87612e-08
EFAU004_00506	hypothetical protein	COG2135	S	Function unknown	521924	522271	348	+	208.59	225.396	191.783	-1.17527	-0.232986	0.367255	0.514721
EFAU004_00507	hypothetical protein	COG2135	S	Function unknown	522271	522486	216	+	161.617	209.881	113.353	-1.85156	-0.888745	0.00271151	0.00772738
EFAU004_00508	hypothetical protein	COG1853	R	General function prediction only	522691	523029	339	-	3.74488	0.637556	6.8522	10.7476	3.42594	0.0779205	0.146161
EFAU004_00509	AbrB family transcriptional regulator	-	-	-	523316	523546	231	+	1185.03	1601.34	768.716	-2.08314	-1.05876	0.0249389	0.0544393
EFAU004_00510	toxin-antitoxin system, toxin component, MazF family	COG2337	T	Signal transduction mechanisms	523546	523887	342	+	2542.02	3410.13	1673.91	-2.03722	-1.0266	0.0122679	0.0294364
Putative_sRNA_0560					524176	524527	352	-	68.9305	23.2661	114.595	4.92541	2.30024	1.44523e-08	1.1033e-07
EFAU004_00511	hypothetical protein	-	-	-	524737	524922	186	+	18.2981	6.91285	29.6833	4.29394	2.1023	0.00597382	0.0157439
EFAU004_00512	hypothetical protein	-	-	-	525427	525621	195	+	43.1423	24.9782	61.3065	2.4544	1.29537	0.00782523	0.0199128
EFAU004_00513	Manganese containing catalase	COG3546	P	Inorganic ion transport and metabolism	526305	527135	831	-	641.585	916.541	366.628	-2.49992	-1.32188	0.00112638	0.00348628
EFAU004_00514	ABC transporter substrate-binding protein	COG1653	G	Carbohydrate transport and metabolism	527343	528677	1335	+	1405.9	1775.17	1036.62	-1.71246	-0.776074	0.000416877	0.00143311
EFAU004_00515	ABC transporter ATP-binding protein	COG1175	G	Carbohydrate transport and metabolism	528718	529629	912	+	537.517	806.357	268.677	-3.00122	-1.58555	6.52403e-11	6.67797e-10
EFAU004_00516	ABC transporter permease	COG0395	G	Carbohydrate transport and metabolism	529626	530480	855	+	226.655	342.4	110.91	-3.08718	-1.62629	4.75055e-09	3.97041e-08
EFAU004_00517	integral membrane protein	-	-	-	530477	531094	618	+	104.318	151.199	57.4364	-2.63246	-1.39641	4.04079e-05	0.000172017
EFAU004_00518	undecaprenyl-diphosphatase	COG0671	I	Lipid transport and metabolism	531096	531614	519	+	80.9368	109.544	52.3293	-2.09336	-1.06582	0.00249545	0.00714609
EFAU004_00519	hypothetical protein	-	-	-	531912	532370	459	+	4.04593	5.26883	2.82303	-1.86637	-0.900238	0.611175	0.748697
EFAU004_00520	von Willebrand factor domain-containing protein	COG1240	H	Coenzyme transport and metabolism	532405	536181	3777	+	121.316	121.703	120.93	-1.0064	-0.00920037	0.896062	0.964856
EFAU004_00521	LPXTG-motif protein cell wall anchor domain protein	COG4932	M	Cell wall/membrane/envelope biogenesis	536181	537494	1314	+	40.7033	54.3872	27.0194	-2.01289	-1.00927	0.132158	0.227162
EFAU004_00522	LPXTG-motif protein cell wall anchor domain protein	COG4932	M	Cell wall/membrane/envelope biogenesis	537487	539184	1698	+	53.7838	72.3617	35.2059	-2.05538	-1.03941	0.0173945	0.0398818
EFAU004_00523	peptidase C60	COG3764	M	Cell wall/membrane/envelope biogenesis	539258	540151	894	+	1.77959	1.27511	2.28407	1.79127	0.84098	0.755105	0.861311
EFAU004_00524	DNA-binding response regulator	COG0745	TK	Multiple classes	540335	541009	675	+	1259.75	1087.18	1432.32	1.31746	0.397754	0.0569565	0.111145
EFAU004_00525	sensor histidine kinase	COG0642	T	Signal transduction mechanisms	541027	542052	1026	+	2145.78	2116.9	2174.65	1.02728	0.0388244	0.856274	0.938571
EFAU004_00526	glucose uptake protein	COG4975	G	Carbohydrate transport and metabolism	542141	543007	867	+	4220.25	2937.09	5503.41	1.87376	0.905938	6.96335e-06	3.39231e-05
EFAU004_00527	amino acid permease	COG0531	E	Amino acid transport and metabolism	543044	544420	1377	+	6098.07	4311.34	7884.8	1.82885	0.870937	1.50783e-05	6.81851e-05
EFAU004_00528	tellurite resistance protein	COG3853	P	Inorganic ion transport and metabolism	544521	545717	1197	-	6042.51	5295.34	6789.67	1.2822	0.358619	0.0632797	0.122135
EFAU004_00529	5-bromo-4-chloroindolyl phosphate hydrolysis protein	COG4915	R	General function prediction only	545841	546503	663	-	3803.8	3329.32	4278.28	1.28503	0.361803	0.0924642	0.16791
EFAU004_00530	nudix hydrolase, YffH family	COG0494	LR	Multiple classes	546731	547294	564	+	601.151	325.523	876.779	2.69345	1.42946	1.99711e-09	1.76067e-08
EFAU004_00531	hypothetical protein	-	-	-	547307	547591	285	+	329.228	212.804	445.651	2.09419	1.06639	4.38812e-05	0.000185646
EFAU004_00532	5'-methylthioadenosine/S-adenosylhomocysteine nucleosidase	COG0775	F	Nucleotide transport and metabolism	547610	548302	693	+	3528.44	3429.88	3627	1.05747	0.0806164	0.794441	0.8924
EFAU004_00533	isochorismatase family protein	COG1335	Q	Secondary metabolites biosynthesis, transport and catabolism	548314	548859	546	+	4923.14	5360.75	4485.53	-1.19512	-0.257157	0.206754	0.328141
EFAU004_00534	LPXTG-motif cell wall anchor domain-containing protein	-	-	-	549130	552408	3279	+	172.005	243.083	100.926	-2.40852	-1.26815	1.85872e-05	8.30045e-05
EFAU004_00535	Peptidase family M13	COG3590	O	Posttranslational modification, protein turnover, chaperones	552949	554856	1908	-	8003.84	8053.8	7953.88	-1.01256	-0.0180104	0.902032	0.968665
EFAU004_00536	hypothetical protein	-	-	-	554986	555861	876	+	2498.5	2404.04	2592.96	1.07859	0.109142	0.526922	0.672933
EFAU004_00537	ribose-phosphate pyrophosphokinase	COG0462	FE	Multiple classes	555941	556915	975	+	7511.37	6559.19	8463.55	1.29033	0.367744	0.0629017	0.121491
EFAU004_00538	Putative cysteine desulfurase	COG1104	E	Amino acid transport and metabolism	557104	558240	1137	+	1181.51	783.778	1579.25	2.01492	1.01072	0.000262421	0.000941203
EFAU004_00539	hypothetical protein	-	-	-	558377	558721	345	+	2756.46	3629.74	1883.17	-1.92747	-0.946705	5.83119e-06	2.88707e-05
EFAU004_00540	transporter, major facilitator family protein	COG2814	G	Carbohydrate transport and metabolism	558992	560278	1287	+	444.604	411.697	477.512	1.15986	0.213955	0.390081	0.538774
EFAU004_00541	Calcineurin-like phosphoesterase	COG4186	R	General function prediction only	560416	561015	600	-	267.232	322.813	211.651	-1.52521	-0.609012	0.0278091	0.0598914
EFAU004_00542	tRNA-specific 2-thiouridylase MnmA	COG0482	J	Translation, ribosomal structure and biogenesis	561419	562540	1122	+	2777.41	1720.71	3834.12	2.22823	1.1559	2.02402e-08	1.52808e-07
EFAU004_00543	amino acid permease	COG0531	E	Amino acid transport and metabolism	562786	564207	1422	+	29.7211	23.949	35.4932	1.48203	0.567576	0.27281	0.406662
EFAU004_00544	aspartate aminotransferase	COG0436	E	Amino acid transport and metabolism	564221	565339	1119	+	39.692	39.6098	39.7741	1.00415	0.00596938	1	1
EFAU004_00545	major facilitator superfamily transporter	COG2814	G	Carbohydrate transport and metabolism	565399	566691	1293	-	117.066	39.5417	194.59	4.92112	2.29899	1.34524e-11	1.51923e-10
EFAU004_00546	TetR family transcriptional regulator	COG1309	K	Transcription	566841	567401	561	+	2447.71	3034.08	1861.34	-1.63005	-0.704916	0.000512155	0.00171447
EFAU004_00547	hypothetical protein	COG4699	S	Function unknown	567530	567907	378	+	2332.24	2792.35	1872.14	-1.49153	-0.576791	0.00596896	0.0157439
EFAU004_00548	DNA topoisomerase III	COG0550	L	Replication, recombination and repair	567942	569912	1971	+	4744.84	4295.73	5193.94	1.2091	0.273929	0.20126	0.321664
EFAU004_00549	glycosyl transferase family protein	COG0463	M	Cell wall/membrane/envelope biogenesis	570123	571070	948	-	3385.16	2240.98	4529.34	2.02114	1.01517	8.65602e-07	5.15401e-06
EFAU004_00550	methylated-DNA--protein-cysteine methyltransferase	COG0350	L	Replication, recombination and repair	571316	571780	465	+	907.847	664.659	1151.04	1.73177	0.792247	0.0786437	0.147214
EFAU004_00551	membrane protein	COG2855	S	Function unknown	571842	572885	1044	-	1202.17	632.989	1771.36	2.7984	1.4846	9.07103e-12	1.05494e-10
EFAU004_00552	C4-dicarboxylate transporter/malic acid transport protein	COG1275	P	Inorganic ion transport and metabolism	573262	574227	966	-	83.0529	113.962	52.1441	-2.18552	-1.12797	0.00296317	0.00833766
EFAU004_00553	LysR family transcriptional regulator	COG0583	K	Transcription	574461	575306	846	+	1476.05	1611.21	1340.88	-1.20161	-0.264969	0.176381	0.28877
EFAU004_00554	FtsW/RodA/SpoVE family cell cycle protein	COG0772	D	Cell cycle control, cell division, chromosome partitioning	575497	576684	1188	+	9442.25	9708.18	9176.32	-1.05796	-0.0812846	0.703948	0.82535
EFAU004_00555	ArsC family protein	COG1393	P	Inorganic ion transport and metabolism	576690	577046	357	+	2767.05	2850.68	2683.42	-1.06233	-0.0872289	0.772731	0.874482
EFAU004_00556	glycine cleavage H-protein	COG0509	E	Amino acid transport and metabolism	577048	577386	339	+	2581.82	2534.04	2629.59	1.03771	0.0533977	0.771454	0.87376
sefa2424.1T-box					577463	577717	255	+	2708.77	2640.74	2776.81	1.05152	0.0724823	0.675755	0.802625
EFAU004_00557	ABC transporter ATP-binding protein	COG1135	P	Inorganic ion transport and metabolism	577772	578815	1044	+	575.632	344.999	806.265	2.33701	1.22466	1.79447e-06	9.90766e-06
EFAU004_00558	ABC transporter permease	COG2011	P	Inorganic ion transport and metabolism	578808	579494	687	+	918.629	798.393	1038.86	1.3012	0.379838	0.067288	0.128152
EFAU004_00559	putative D-methionine-binding lipoprotein MetQ	COG1464	P	Inorganic ion transport and metabolism	579518	580366	849	+	2612.64	2844.61	2380.66	-1.19488	-0.256868	0.251084	0.383788
EFAU004_00560	ABC transporter ATP-binding protein	COG0396	O	Posttranslational modification, protein turnover, chaperones	580563	581336	774	+	1117.54	1111.27	1123.82	1.0113	0.0162055	0.978876	1
EFAU004_00561	FeS assembly protein SufD	COG0719	O	Posttranslational modification, protein turnover, chaperones	581349	582635	1287	+	2142.05	2321.11	1962.99	-1.18244	-0.241763	0.239604	0.370384
EFAU004_00562	cysteine desulfurase	COG0520	E	Amino acid transport and metabolism	582632	583867	1236	+	2646.26	2851.98	2440.54	-1.16859	-0.224764	0.297953	0.434296
EFAU004_00563	NifU family SUF system FeS assembly protein	COG0822	C	Energy production and conversion	583854	584324	471	+	958.73	990.184	927.276	-1.06784	-0.0946975	0.731609	0.844022
EFAU004_00564	FeS assembly protein SufB	COG0719	O	Posttranslational modification, protein turnover, chaperones	584329	585720	1392	+	5009.24	5541.22	4477.26	-1.23764	-0.307588	0.134724	0.230685
EFAU004_00565	site-specific tyrosine recombinase XerC-family	COG0582	L	Replication, recombination and repair	585815	586996	1182	-	343.609	342.426	344.792	1.00691	0.00993123	0.977795	1
EFAU004_00566	Helix-turn-helix domain protein	-	-	-	586996	587730	735	-	163.76	206.201	121.319	-1.69966	-0.765247	0.011557	0.027975
EFAU004_00567	Helix-turn-helix domain protein	-	-	-	587962	588237	276	+	75.3605	100.897	49.8244	-2.02504	-1.01795	0.00628378	0.0164256
EFAU004_00568	hypothetical protein	-	-	-	588335	590332	1998	+	266.884	290.663	243.106	-1.19562	-0.257765	0.378853	0.528057
EFAU004_00569	helix-turn-helix domain-containing protein	COG1813	K	Transcription	590408	590743	336	-	275.307	124.04	426.574	3.43901	1.78199	3.8524e-11	4.01855e-10
EFAU004_00570	helix-turn-helix domain-containing protein	COG1476	K	Transcription	590870	591085	216	+	12.2116	10.2463	14.1769	1.38361	0.468436	0.631483	0.766397
EFAU004_00571	hypothetical protein	-	-	-	591122	591484	363	+	131.354	138.002	124.707	-1.10661	-0.146142	0.585571	0.726119
EFAU004_00572	hypothetical protein	-	-	-	591530	591856	327	+	88.4873	93.1551	83.8195	-1.11138	-0.152349	0.705363	0.826654
EFAU004_00573	PTS system beta-glucoside-specific transporter subunit IIABC	COG1263	G	Carbohydrate transport and metabolism	592699	594522	1824	+	2016.2	2720.76	1311.63	-2.07434	-1.05265	4.53133e-07	2.80819e-06
EFAU004_00574	6-phospho-beta-glucosidase	COG2723	G	Carbohydrate transport and metabolism	594536	595945	1410	+	1779.31	2550.13	1008.48	-2.52868	-1.33838	8.52997e-10	7.90251e-09
EFAU004_00575	BglG family transcriptional antiterminator	COG3711	K	Transcription	595954	596799	846	+	1933.87	2484.94	1382.79	-1.79704	-0.845623	8.56459e-05	0.000336792
EFAU004_00576	hypothetical protein	-	-	-	596864	597571	708	+	1352.81	1715.3	990.315	-1.73207	-0.7925	0.000208943	0.000758356
EFAU004_00577	type I restriction-modification system, M subunit	COG0286	V	Defense mechanisms	598154	599749	1596	+	1561.93	1562.6	1561.26	-1.00086	-0.00124019	0.996633	1
EFAU004_00578	Type I restriction modification DNA specificity domain-containing protein	COG0732	V	Defense mechanisms	599739	600938	1200	+	949.468	972.273	926.663	-1.04922	-0.0693169	0.722959	0.837578
EFAU004_00579	type I restriction modification site-specific deoxyribonuclease HsdR	COG0610	V	Defense mechanisms	600951	604100	3150	+	5185.77	5782.69	4588.85	-1.26016	-0.333608	0.0850024	0.156506
Putative_sRNA_0620					604168	604657	490	+	819.889	940.738	699.04	-1.34576	-0.428418	0.0411481	0.0834876
EFAU004_00580	ISEfa7, transposase	COG3666	L	Replication, recombination and repair	604818	606263	1446	-	0	0	0	NA	NA	NA	NA
EFAU004_00581	helix-turn-helix domain-containing protein	COG1396	K	Transcription	607594	608259	666	-	162.334	129.231	195.437	1.51231	0.596753	0.0432121	0.0872866
EFAU004_00582	hypothetical protein	COG4652	S	Function unknown	608385	610421	2037	+	100.943	99.9128	101.973	1.02062	0.0294496	0.882479	0.95631
EFAU004_00583	ABC transporter ATP-binding protein	COG1136	V	Defense mechanisms	610425	611063	639	+	40.0303	37.1145	42.9461	1.15713	0.210546	0.591829	0.733546
EFAU004_00584	hypothetical protein	-	-	-	611091	611519	429	+	45.7052	43.9271	47.4834	1.08096	0.112313	0.731401	0.844022
EFAU004_00585	putative foldase protein PrsA	COG0760	O	Posttranslational modification, protein turnover, chaperones	611976	612887	912	+	12643.7	8038.12	17249.4	2.14594	1.10161	0.00606457	0.0159677
EFAU004_00586	hypothetical protein	-	-	-	613103	613540	438	+	59.3962	61.5459	57.2465	-1.0751	-0.104477	0.699219	0.821214
EFAU004_00587	diacylglycerol kinase catalytic subunit	COG1597	IR	Multiple classes	613635	614519	885	+	3506.94	4323.64	2690.23	-1.60716	-0.684517	0.00122197	0.0037482
EFAU004_00588	hypothetical protein (LwpB)	-	-	-	614743	617910	3168	+	235.46	199.703	271.217	1.35811	0.441595	0.0881314	0.161545
EFAU004_00589	cell wall surface anchor family protein	-	-	-	617930	618475	546	+	19.2957	23.5574	15.034	-1.56694	-0.647953	0.377111	0.526107
EFAU004_00590	cell surface protein	-	-	-	618503	618958	456	+	12.7819	15.0005	10.5632	-1.42007	-0.505967	0.620323	0.756175
EFAU004_00591	hypothetical protein (SwpB)	-	-	-	618955	619713	759	+	74.3112	100.728	47.8941	-2.10314	-1.07255	0.00791206	0.0200777
EFAU004_00592	LytTR family transcriptional regulator	COG3279	KT	Multiple classes	619799	620539	741	-	287.403	236.549	338.258	1.42997	0.515987	0.0437008	0.0881433
EFAU004_00593	histidine kinase	COG2972	T	Signal transduction mechanisms	621165	621851	687	+	21.9809	10.7836	33.1783	3.07674	1.6214	0.0170626	0.0392196
EFAU004_00594	ISL3 family transposase	COG3464	L	Replication, recombination and repair	622063	623124	1062	-	0	0	0	NA	NA	NA	NA
EFAU004_00595	ISL3 family transposase	-	-	-	623138	623308	171	-	0	0	0	NA	NA	NA	NA
EFAU004_00596	HxlR-like helix-turn-helix protein	COG1733	K	Transcription	623692	623919	228	+	13.8505	12.159	15.5421	1.27824	0.354159	0.625573	0.761555
EFAU004_00597	MazG nucleotide pyrophosphohydrolase	COG1694	R	General function prediction only	624042	624368	327	+	169.148	128.425	209.87	1.63419	0.708573	0.0129485	0.0308529
EFAU004_00598	sortase family protein	COG3764	M	Cell wall/membrane/envelope biogenesis	624436	625149	714	+	1286.1	1072.2	1499.99	1.39898	0.484379	0.0270239	0.058477
EFAU004_00599	BglG family transcriptional antiterminator	COG3711	K	Transcription	625459	626310	852	+	5043.56	8619.66	1467.47	-5.87382	-2.5543	3.13135e-32	1.82085e-30
EFAU004_00600	hypothetical protein	-	-	-	626324	626473	150	+	7.97451	14.363	1.58602	-9.05597	-3.17887	0.00840705	0.0212382
EFAU004_00601	PTS system beta-glucoside-specific transporter subunit IIABC	COG1263	G	Carbohydrate transport and metabolism	626431	628296	1866	+	1355.98	2541.17	170.799	-14.8781	-3.89512	1.60374e-41	1.62334e-39
EFAU004_00602	6-phospho-beta-glucosidase	COG2723	G	Carbohydrate transport and metabolism	628344	629753	1410	+	923.183	1423.45	422.915	-3.36581	-1.75095	3.2514e-07	2.03809e-06
EFAU004_00603	GntR family transcriptional regulator	COG2188	K	Transcription	629861	630562	702	+	664.48	701.403	627.557	-1.11767	-0.160496	0.418391	0.567113
EFAU004_00604	PTS system fructose-specific transporter subunit IIBC	COG1299	G	Carbohydrate transport and metabolism	630712	631200	489	+	1060.01	1253.05	866.966	-1.44533	-0.531396	0.00979173	0.0241742
EFAU004_00605	hypothetical protein	-	-	-	631261	631371	111	+	216.03	283.854	148.205	-1.91528	-0.937553	0.000452728	0.00154663
Putative_sRNA_0670					631417	631660	244	+	628.131	741.223	515.04	-1.43916	-0.525222	0.0134885	0.0320001
EFAU004_00606	putative lysine decarboxylase	COG1611	R	General function prediction only	632048	632623	576	+	321.979	151.436	492.522	3.25235	1.70148	1.34464e-06	7.66144e-06
EFAU004_00607	Nucleoside 2-deoxyribosyltransferase	COG3613	F	Nucleotide transport and metabolism	632623	633063	441	+	848.807	562.472	1135.14	2.01813	1.01302	0.0014512	0.00438247
EFAU004_00608	deoxynucleoside kinase	COG1428	F	Nucleotide transport and metabolism	633079	633780	702	+	1353.3	940.466	1766.13	1.87794	0.909147	0.000585387	0.00193923
EFAU004_00609	hypothetical protein	-	-	-	634009	634182	174	-	432.563	263.882	601.243	2.27845	1.18806	5.01825e-06	2.51649e-05
EFAU004_00610	hypothetical protein	-	-	-	634268	634693	426	-	768.874	398.327	1139.42	2.86052	1.51628	2.52736e-11	2.7194e-10
EFAU004_00611	LacI family transcriptional regulator	COG1609	K	Transcription	635067	636038	972	+	1033.38	1638.7	428.063	-3.82818	-1.93666	2.47084e-06	1.32386e-05
EFAU004_00612	putative 6-phospho-beta-glucosidase	COG2723	G	Carbohydrate transport and metabolism	636070	637467	1398	+	1636.25	2824.15	448.349	-6.299	-2.65512	3.7658e-28	1.87126e-26
EFAU004_00613	hypothetical protein	-	-	-	637626	638249	624	+	1312.2	1594.73	1029.66	-1.54879	-0.63114	0.00177142	0.00520568
EFAU004_00614	sulfatase	COG1368	M	Cell wall/membrane/envelope biogenesis	638998	641091	2094	+	1778.48	1572.74	1984.22	1.26164	0.335296	0.105375	0.18786
EFAU004_00615	transcriptional activator Rgg/GadR/MutR	-	-	-	641251	642117	867	+	16.777	15.9843	17.5697	1.09919	0.136435	0.87665	0.952638
EFAU004_00616	nucleoside diphosphate kinase	COG0105	F	Nucleotide transport and metabolism	642139	642576	438	-	1757.41	2521.43	993.39	-2.53821	-1.34381	5.95155e-10	5.55139e-09
Putative_sRNA_0690					642761	643120	360	+	564.518	667.574	461.462	-1.44665	-0.532717	0.33931	0.48577
EFAU004_00617	magnesium-translocating P-type ATPase	COG0474	P	Inorganic ion transport and metabolism	643265	645913	2649	+	648.044	391.997	904.091	2.30637	1.20563	8.83578e-06	4.19239e-05
EFAU004_00618	HAD superfamily hydrolase	COG0637	R	General function prediction only	646000	646671	672	+	2320.08	2156.76	2483.4	1.15145	0.203453	0.288084	0.422844
EFAU004_00619	hypothetical protein	-	-	-	646648	647247	600	-	0.771878	1.54376	0	0	#NAME?	0.513766	0.660453
sefa2004.1T-box					647190	647261	72	+	83.1401	101.612	64.6685	-1.57127	-0.651932	0.0826183	0.152771
EFAU004_00620	ABC transporter ATP-binding protein	COG1135	P	Inorganic ion transport and metabolism	647318	648391	1074	+	32.3339	28.0657	36.602	1.30415	0.383114	0.486195	0.634259
EFAU004_00621	ABC transporter permease	COG2011	P	Inorganic ion transport and metabolism	648393	649073	681	+	14.8161	16.9132	12.7191	-1.32975	-0.411159	0.645407	0.778076
EFAU004_00622	YaeC family lipoprotein	COG1464	P	Inorganic ion transport and metabolism	649090	649929	840	+	56.7879	61.7238	51.8521	-1.19038	-0.251425	0.481663	0.629549
EFAU004_00623	peptidase M20D	COG1473	R	General function prediction only	649960	651183	1224	+	68.5598	78.4819	58.6378	-1.33842	-0.420529	0.363969	0.511336
EFAU004_00624	Na+/H+ antiporter	COG1757	C	Energy production and conversion	651586	653004	1419	+	3432.81	4357.44	2508.19	-1.73729	-0.796837	9.67804e-05	0.000377319
EFAU004_00625	hypothetical protein	COG3544	S	Function unknown	653508	653951	444	-	1773.35	2280.11	1266.59	-1.80019	-0.84815	0.0247129	0.0539891
EFAU004_00626	amino acid permease	COG1113	E	Amino acid transport and metabolism	654169	655509	1341	-	62.9338	26.8455	99.0221	3.68859	1.88307	3.39808e-06	1.75557e-05
EFAU004_00627	hypothetical protein	-	-	-	655778	656674	897	+	682.995	614.824	751.165	1.22176	0.288958	0.17611	0.288554
EFAU004_00628	2-dehydropantoate 2-reductase	COG1893	H	Coenzyme transport and metabolism	656824	657765	942	-	6437.05	7234.81	5639.29	-1.28293	-0.359443	0.0752573	0.141554
EFAU004_00629	glycerate kinase	COG1929	G	Carbohydrate transport and metabolism	657891	659012	1122	+	674.935	759.725	590.146	-1.28735	-0.364406	0.108418	0.192407
Putative_sRNA_0750					659145	659228	84	+	326.345	345.59	307.1	-1.12533	-0.170352	0.849937	0.934736
EFAU004_00630	ABC transporter ATP-binding protein (EatA)	COG0488	R	General function prediction only	659270	660772	1503	+	1165.55	857.897	1473.2	1.71723	0.780079	0.000313611	0.00110736
EFAU004_00631	phosphoglycerate mutase family protein	COG0406	G	Carbohydrate transport and metabolism	660839	661366	528	+	1284.34	1193.94	1374.73	1.15143	0.203426	0.340439	0.487131
EFAU004_00632	hypothetical protein	COG3589	S	Function unknown	661577	662638	1062	+	64.6219	57.9438	71.2999	1.2305	0.299244	0.497934	0.644649
EFAU004_00633	N-acetylmuramic acid 6-phosphate etherase	COG2103	R	General function prediction only	662641	663537	897	+	209.679	218.305	201.052	-1.08581	-0.118776	0.660476	0.78997
EFAU004_00634	PTS system, sugar-specific IIBC component	COG1263	G	Carbohydrate transport and metabolism	663551	665533	1983	+	1869.42	2484.46	1254.39	-1.98061	-0.985947	1.329e-06	7.61459e-06
EFAU004_00635	putative flavoprotein NrdI	COG1780	F	Nucleotide transport and metabolism	665598	666044	447	-	1887.1	1905.6	1868.6	-1.0198	-0.0282821	0.795761	0.893
EFAU004_00636	putative arginine/ornithine antiporter	COG0531	E	Amino acid transport and metabolism	666255	667679	1425	+	5344.38	3625.94	7062.81	1.94786	0.961888	2.77547e-06	1.46435e-05
EFAU004_00637	ABC transporter protein	-	-	-	667860	668633	774	-	1674.12	1736.58	1611.65	-1.07752	-0.10771	0.492072	0.638976
EFAU004_00638	ABC transporter ATP-binding protein	COG1131	V	Defense mechanisms	668630	669535	906	-	1997.39	1891.53	2103.25	1.11193	0.153064	0.58134	0.721519
EFAU004_00639	SMR family multidrug resistance protein	COG2076	P	Inorganic ion transport and metabolism	669689	670009	321	-	16.4355	14.8549	18.0161	1.21281	0.27835	0.687152	0.811576
EFAU004_00640	hypothetical protein	COG3819	S	Function unknown	670483	671169	687	+	2185.37	1834.73	2536.01	1.38223	0.466994	0.0264392	0.0573024
EFAU004_00641	membrane protein	COG3817	S	Function unknown	671171	672115	945	+	4481.91	4561.32	4402.5	-1.03608	-0.0511292	0.893773	0.963617
EFAU004_00642	pyrrolidone-carboxylate peptidase	COG2039	O	Posttranslational modification, protein turnover, chaperones	672314	672958	645	+	3553.07	3088.11	4018.02	1.30113	0.37976	0.0664084	0.12683
EFAU004_00643	hypothetical protein	-	-	-	673037	674314	1278	+	947.42	294.839	1600	5.4267	2.44008	8.72083e-26	3.90722e-24
EFAU004_00644	nicotinamide mononucleotide transporter PnuC	COG3201	H	Coenzyme transport and metabolism	674498	675247	750	-	587.408	192.026	982.791	5.11803	2.35559	2.5761e-09	2.228e-08
EFAU004_00645	glyoxylase	COG0346	E	Amino acid transport and metabolism	675577	675957	381	+	137.091	116.066	158.116	1.3623	0.446041	0.125812	0.218314
EFAU004_00646	hypothetical protein	-	-	-	676053	676562	510	+	566.086	389.619	742.554	1.90585	0.930432	7.35891e-05	0.000293604
EFAU004_00647	hypothetical protein	-	-	-	676639	676818	180	+	390.978	405.011	376.944	-1.07446	-0.10361	0.601202	0.739462
EFAU004_00648	GNAT family acetyltransferase	COG0456	R	General function prediction only	676873	677436	564	+	6902.27	9097.03	4707.51	-1.93245	-0.95043	2.47527e-06	1.32386e-05
EFAU004_00649	hypothetical protein	COG4894	S	Function unknown	677483	677998	516	-	1728.2	1959.36	1497.04	-1.30882	-0.388268	0.0569754	0.111145
EFAU004_00650	HAD superfamily hydrolase	COG0561	R	General function prediction only	678024	678893	870	-	3526.85	3990.53	3063.16	-1.30275	-0.381559	0.0506687	0.100201
EFAU004_00651	uracil-DNA glycosylase	COG0692	L	Replication, recombination and repair	679019	679699	681	+	1060.54	1306.49	814.587	-1.60387	-0.681554	0.00150288	0.0045037
EFAU004_00652	phosphate acetyltransferase	COG0280	C	Energy production and conversion	679852	680832	981	+	35992.5	59096.3	12888.7	-4.58512	-2.19696	1.55159e-26	7.43947e-25
EFAU004_00653	ATPase	COG0802	R	General function prediction only	680955	681428	474	+	536.914	682.513	391.316	-1.74415	-0.802522	0.000468678	0.00158723
EFAU004_00654	GNAT family acetyltransferase	COG1670	J	Translation, ribosomal structure and biogenesis	681421	681945	525	+	851.413	1030.39	672.441	-1.53231	-0.615705	0.00392089	0.0107588
EFAU004_00655	exonuclease, DNA polymerase III, epsilon subunit family protein	COG0847	L	Replication, recombination and repair	682435	682968	534	-	268.892	229.267	308.517	1.34567	0.428325	0.0850388	0.156506
EFAU004_00656	exodeoxyribonuclease III	COG0708	L	Replication, recombination and repair	683832	684584	753	-	1588.04	2193.54	982.54	-2.23252	-1.15867	6.67504e-08	4.58364e-07
EFAU004_00657	oxidoreductase family, NAD-binding Rossmann fold protein	COG0673	R	General function prediction only	684697	685617	921	+	778.693	914.963	642.423	-1.42424	-0.51019	0.0249805	0.0544866
EFAU004_00658	UDP-N-acetylenolpyruvoylglucosamine reductase	COG0812	M	Cell wall/membrane/envelope biogenesis	685690	686625	936	+	4090.94	3189.15	4992.73	1.56554	0.646656	0.00171556	0.0050688
EFAU004_00659	ISL3 family transposase	COG3464	L	Replication, recombination and repair	687046	688059	1014	-	0	0	0	NA	NA	NA	NA
EFAU004_00660	M protein trans-acting positive regulator	-	-	-	688442	689920	1479	+	62.4925	48.4808	76.5043	1.57803	0.658128	0.157776	0.263248
EFAU004_00661	hypothetical protein	-	-	-	690197	692257	2061	+	48.3673	35.9623	60.7723	1.68989	0.756927	0.0680576	0.129347
EFAU004_00662	GNAT family acetyltransferase	COG0456	R	General function prediction only	692340	692909	570	+	1047.74	1165.43	930.054	-1.25308	-0.325474	0.163456	0.271235
EFAU004_00663	hypothetical protein	-	-	-	693084	693890	807	-	1451.64	1468	1435.28	-1.0228	-0.0325262	0.952448	0.999819
EFAU004_00664	fumarate reductase flavoprotein subunit	COG1053	C	Energy production and conversion	694028	695542	1515	+	1808.75	2710.02	907.491	-2.98628	-1.57835	7.67197e-08	5.20285e-07
EFAU004_00665	NAD(P)H quinone oxidoreductase	COG0604	CR	Multiple classes	695945	696928	984	-	5645.4	6987.31	4303.48	-1.62364	-0.699233	0.000556439	0.00184781
EFAU004_00666	NAD dependent epimerase/dehydratase family protein	COG0451	MG	Multiple classes	696933	697580	648	-	1848.04	2191.84	1504.24	-1.45711	-0.543108	0.00933996	0.0232902
EFAU004_00667	hypothetical protein	COG4684	S	Function unknown	697665	698297	633	-	1001.15	1243.4	758.898	-1.63843	-0.712311	0.000803363	0.00256794
EFAU004_00668	phosphopantothenoylcysteine decarboxylase	COG0452	H	Coenzyme transport and metabolism	698313	698864	552	-	945.871	1151.72	740.025	-1.55632	-0.638139	0.0028861	0.00817378
EFAU004_00669	phosphopantothenate--cysteine ligase	COG0452	H	Coenzyme transport and metabolism	698861	699598	738	-	815.896	915.158	716.634	-1.27702	-0.352785	0.101262	0.181475
EFAU004_00670	YhdH/YhfP family quinone oxidoreductase	COG0604	CR	Multiple classes	699595	700584	990	-	550.094	614.254	485.934	-1.26407	-0.338077	0.146645	0.247091
EFAU004_00671	helix-turn-helix domain-containing protein	COG1396	K	Transcription	700842	701384	543	+	53.2329	23.0428	83.423	3.62034	1.85613	0.00307325	0.00861454
EFAU004_00672	Spermidine/putrescine import ATP-binding protein PotA	COG3842	E	Amino acid transport and metabolism	701401	702486	1086	+	529.667	466.371	592.962	1.27144	0.34646	0.0958129	0.172843
EFAU004_00673	spermidine/putrescine ABC superfamily ATP binding cassette transporter, membrane protein	COG1176	E	Amino acid transport and metabolism	702498	703304	807	+	466.923	431.756	502.091	1.1629	0.217731	0.333549	0.478776
EFAU004_00674	spermidine/putrescine transport system permease protein PotC	COG1177	E	Amino acid transport and metabolism	703305	704132	828	+	453	438.669	467.331	1.06534	0.0913123	0.652357	0.782656
EFAU004_00675	spermidine/putrescine-binding periplasmic protein PotD	COG0687	E	Amino acid transport and metabolism	704129	705202	1074	+	1028.17	1086.35	969.992	-1.11996	-0.16345	0.531653	0.677078
EFAU004_00676	PRD domain-containing protein	COG1221	KT	Multiple classes	705708	708326	2619	+	6172.32	7645.85	4698.8	-1.62719	-0.702384	0.000729063	0.00235245
EFAU004_00677	PTS system, mannose/fructose/sorbose-specific IIA component	COG2893	G	Carbohydrate transport and metabolism	708469	708891	423	+	1652.89	2438.78	866.997	-2.8129	-1.49206	2.0384e-06	1.10975e-05
EFAU004_00678	PTS system, mannose/fructose/sorbose-specific IIB component	COG3444	G	Carbohydrate transport and metabolism	708903	709397	495	+	1455.7	2101.94	809.449	-2.59676	-1.37671	1.96766e-06	1.07553e-05
EFAU004_00679	PTS system, mannose/fructose/sorbose-specific IIC component	COG3715	G	Carbohydrate transport and metabolism	709418	710227	810	+	2254.19	3716.29	792.089	-4.69176	-2.23013	1.97756e-16	4.18966e-15
EFAU004_00680	PTS system, mannose/fructose/sorbose-specific IID component (PtsD)	COG3716	G	Carbohydrate transport and metabolism	710224	711045	822	+	1412.1	2492.35	331.852	-7.51044	-2.9089	4.73004e-36	3.15298e-34
EFAU004_00681	hypothetical protein	-	-	-	711096	713195	2100	+	743.158	1247.56	238.754	-5.22531	-2.38552	2.2532e-24	8.92463e-23
EFAU004_00682	hypothetical protein	-	-	-	713192	714310	1119	+	420.966	646.314	195.618	-3.30397	-1.7242	1.18328e-12	1.61696e-11
EFAU004_00683	fructokinase	COG1940	KG	Multiple classes	714349	715227	879	+	438.597	681.962	195.233	-3.49307	-1.80449	7.03606e-14	1.15147e-12
EFAU004_00684	helix-turn-helix domain-containing protein	COG1476	K	Transcription	716593	717405	813	-	533.463	560.614	506.312	-1.10725	-0.146982	0.520178	0.666966
EFAU004_00685	helix-turn-helix domain-containing protein	-	-	-	717568	717675	108	+	9.38016	13.9714	4.78894	-2.91743	-1.5447	0.10813	0.19202
EFAU004_00686	replication initiation factor	COG2946	L	Replication, recombination and repair	717733	718800	1068	+	188.871	207.654	170.087	-1.22087	-0.287911	0.285421	0.420062
EFAU004_00687	hypothetical protein	-	-	-	718942	719145	204	+	28.3819	24.9555	31.8083	1.2746	0.350047	0.6065	0.744973
EFAU004_00688	site-specific tyrosine recombinase XerC-family	COG0582	L	Replication, recombination and repair	719205	720407	1203	+	292.417	307.826	277.008	-1.11125	-0.152187	0.51958	0.666672
EFAU004_00689	methionine synthase	COG0620	E	Amino acid transport and metabolism	721056	722186	1131	+	668.08	576.311	759.848	1.31847	0.398863	0.0940628	0.17036
EFAU004_00690	Integrase	COG2826	L	Replication, recombination and repair	722300	723217	918	-	2.47763	1.27511	3.68015	2.88614	1.52914	0.438499	0.58545
EFAU004_00691	MerR family transcriptional regulator	COG0789	K	Transcription	723563	723955	393	+	4251.96	625.494	7878.42	12.5955	3.65484	6.5217e-58	1.98042e-55
EFAU004_00692	glutamine synthetase, type I	COG0174	E	Amino acid transport and metabolism	723983	725323	1341	+	35303.5	20508.3	50098.7	2.44285	1.28857	4.09456e-08	2.92943e-07
EFAU004_00693	hypothetical protein	-	-	-	726049	726294	246	+	180.164	89.6892	270.638	3.01751	1.59336	8.45514e-08	5.6916e-07
Putative_sRNA_0860					726327	726431	105	+	226.668	177.171	276.165	1.55875	0.640393	0.0503716	0.100035
EFAU004_00694	CTP synthase	COG0504	F	Nucleotide transport and metabolism	726516	728126	1611	+	5803.28	5711.81	5894.76	1.03203	0.0454844	0.987671	1
EFAU004_00695	fructose-bisphosphate aldolase	COG0191	G	Carbohydrate transport and metabolism	728418	729287	870	+	59531.1	59202.1	59860.1	1.01111	0.0159458	0.963859	1
EFAU004_00696	UDP-N-acetylglucosamine 1-carboxyvinyltransferase	COG0766	M	Cell wall/membrane/envelope biogenesis	729452	730723	1272	+	5258	5824.53	4691.47	-1.24152	-0.312103	0.100915	0.18109
EFAU004_00697	transcription termination factor Rho	COG1158	K	Transcription	730720	732015	1296	+	4265.58	4292.25	4238.91	-1.01258	-0.0180401	0.795956	0.893
EFAU004_00698	50S ribosomal protein L31	COG0254	J	Translation, ribosomal structure and biogenesis	732114	732377	264	+	23928.4	22321.5	25535.3	1.14398	0.194058	0.380849	0.529969
EFAU004_00699	PTS system fructose-specific transporter subunit IIA	COG1762	GT	Multiple classes	732822	733271	450	+	24.2176	41.3314	7.10387	-5.81816	-2.54056	9.20467e-05	0.000360406
EFAU004_00700	PTS system fructose-specific transporter subunit IIBC (BepA)	COG1299	G	Carbohydrate transport and metabolism	733328	734746	1419	+	109.054	198.541	19.5665	-10.147	-3.34298	8.53421e-11	8.60664e-10
EFAU004_00701	fructose-1,6-bisphosphate aldolase	COG0191	G	Carbohydrate transport and metabolism	734746	735606	861	+	115.367	174.847	55.886	-3.12865	-1.64554	1.03972e-06	6.08468e-06
EFAU004_00702	DeoR-like helix-turn-helix protein	COG1349	KG	Multiple classes	735816	736553	738	+	91.2884	95.6732	86.9037	-1.10091	-0.138697	0.717751	0.833311
EFAU004_00703	hypothetical protein	-	-	-	736700	737065	366	+	928.205	1296.5	559.909	-2.31555	-1.21136	5.03341e-08	3.57306e-07
EFAU004_00704	transporter, major facilitator family protein	COG2814	G	Carbohydrate transport and metabolism	737213	738421	1209	-	319.035	365.675	272.395	-1.34245	-0.424865	0.54244	0.685703
EFAU004_00705	hypothetical protein	-	-	-	738440	738718	279	-	86.7112	99.9904	73.4319	-1.36167	-0.445382	0.5293	0.67534
EFAU004_00706	CarD family transcriptional regulator	COG0664	T	Signal transduction mechanisms	738871	739566	696	+	491.367	424.098	558.637	1.31724	0.397513	0.123702	0.215061
Putative_sRNA_0870					739675	739963	289	+	495.843	623.666	368.019	-1.69466	-0.760992	0.347325	0.494653
Putative_sRNA_0880					739774	739966	193	-	44.7761	34.6872	54.865	1.58171	0.661483	0.178267	0.290175
EFAU004_00707	hypothetical protein	COG1512	R	General function prediction only	740008	740805	798	-	4743.95	5244.84	4243.06	-1.2361	-0.305793	0.134026	0.229939
EFAU004_00708	hypothetical protein	-	-	-	740802	741986	1185	-	5157.73	5901.52	4413.94	-1.33702	-0.419022	0.0380468	0.0778956
EFAU004_00709	Putative virion core protein	COG4260	S	Function unknown	742011	743258	1248	-	6325.71	8085.2	4566.22	-1.77066	-0.824285	5.71227e-05	0.00023617
EFAU004_00710	DNA polymerase III subunits gamma and tau	COG2812	L	Replication, recombination and repair	743473	745218	1746	+	5674.28	4501.3	6847.26	1.52117	0.605185	0.00340301	0.00945166
EFAU004_00711	hypothetical protein	COG0718	S	Function unknown	745238	745552	315	+	1148.08	968.202	1327.96	1.37157	0.455827	0.0514383	0.101576
EFAU004_00712	recombination protein RecR	COG0353	L	Replication, recombination and repair	745577	746173	597	+	2332.04	2302.36	2361.72	1.02578	0.0367243	0.931859	0.987053
EFAU004_00713	thymidylate kinase	COG0125	F	Nucleotide transport and metabolism	746237	746881	645	+	5253.4	5270.34	5236.47	-1.00647	-0.00930006	0.93156	0.987053
EFAU004_00714	hypothetical protein	COG3870	S	Function unknown	746896	747225	330	+	3907	3897.59	3916.41	1.00483	0.00695065	0.974689	1
EFAU004_00715	DNA polymerase III subunit delta'	COG2812	L	Replication, recombination and repair	747239	748177	939	+	2483.2	1998.05	2968.35	1.48562	0.571069	0.00691852	0.0178549
EFAU004_00716	stage 0 sporulation family protein	COG1774	S	Function unknown	748213	749037	825	+	3680.53	2845.41	4515.65	1.58699	0.666296	0.00120847	0.00371094
EFAU004_00717	DNA replication initiation control protein YabA	COG4467	S	Function unknown	749030	749377	348	+	1061.07	975.236	1146.91	1.17604	0.233934	0.253072	0.385606
EFAU004_00718	tetrapyrrole methylase family protein	COG0313	R	General function prediction only	749446	750318	873	+	687.442	529.637	845.246	1.5959	0.674368	0.00440715	0.0119492
EFAU004_00719	DNA polymerase IV	COG0389	L	Replication, recombination and repair	750427	751548	1122	+	947.215	1088.83	805.598	-1.35158	-0.43465	0.0725427	0.137204
EFAU004_00720	anaerobic ribonucleoside-triphosphate reductase activating protein	COG0602	O	Posttranslational modification, protein turnover, chaperones	751602	752204	603	-	2081.7	2749.97	1413.44	-1.94559	-0.960209	0.000533532	0.00177822
EFAU004_00721	anaerobic ribonucleoside triphosphate reductase	COG1328	F	Nucleotide transport and metabolism	752519	754708	2190	-	8323.55	10850.2	5796.93	-1.87171	-0.904357	0.000330808	0.0011591
EFAU004_00722	ABC transporter ATP-binding protein	COG1136	V	Defense mechanisms	755034	755801	768	+	318.529	324.927	312.131	-1.04099	-0.0579624	0.939796	0.991517
EFAU004_00723	efflux ABC transporter permease	COG4591	M	Cell wall/membrane/envelope biogenesis	755791	757833	2043	+	1965.97	2153	1778.95	-1.21026	-0.275322	0.20095	0.321664
EFAU004_00724	hypothetical protein	-	-	-	758114	758263	150	+	152.063	55.0569	249.07	4.52387	2.17756	6.81605e-12	8.06419e-11
EFAU004_00725	D-alanine--poly(phosphoribitol) ligase subunit 1 (DltA)	COG1020	Q	Secondary metabolites biosynthesis, transport and catabolism	758274	759788	1515	+	2983.9	1234.01	4733.8	3.83613	1.93965	9.37835e-20	2.6699e-18
EFAU004_00726	membrane bound O-acyl transferase (DltB)	COG1696	M	Cell wall/membrane/envelope biogenesis	759785	760990	1206	+	2695.03	1555.51	3834.55	2.46514	1.30167	5.84144e-10	5.46735e-09
EFAU004_00727	D-alanine--poly(phosphoribitol) ligase subunit 2 (DltC)	COG0236	IQ	Multiple classes	761035	761268	234	+	611.4	389.123	833.677	2.14245	1.09926	1.47636e-06	8.33657e-06
EFAU004_00728	D-alanyl-lipoteichoic acid synthetase (DltD)	COG3966	M	Cell wall/membrane/envelope biogenesis	761271	762539	1269	+	4784.75	3307.7	6261.8	1.8931	0.920748	7.1392e-06	3.44117e-05
EFAU004_00729	M42 glutamyl aminopeptidase	COG1363	G	Carbohydrate transport and metabolism	762680	763762	1083	+	3560.77	4134.87	2986.66	-1.38444	-0.469307	0.0146337	0.0343562
EFAU004_00730	integral membrane protein	COG5523	S	Function unknown	763762	764565	804	+	3793.03	4559.58	3026.48	-1.50656	-0.591258	0.00289415	0.00818811
EFAU004_00731	metallo-beta-lactamase domain-containing protein	COG1234	R	General function prediction only	764635	765375	741	+	5501.27	6840.75	4161.8	-1.6437	-0.716948	0.000282846	0.00100523
EFAU004_00732	lipoyltransferase and lipoate-protein ligase A	COG0095	H	Coenzyme transport and metabolism	765386	766390	1005	+	8653.33	11504.8	5801.81	-1.98297	-0.987666	1.08699e-06	6.33422e-06
EFAU004_00733	hypothetical protein	COG0474	P	Inorganic ion transport and metabolism	766435	768279	1845	-	702.13	613.603	790.657	1.28855	0.365745	0.0842243	0.15532
EFAU004_00734	signal peptidase I	-	-	-	768620	769009	390	+	113.009	110.674	115.345	1.04221	0.0596461	0.988854	1
EFAU004_00735	O-methyltransferase	COG4122	R	General function prediction only	769137	769820	684	+	2453.72	2291.16	2616.28	1.1419	0.191435	0.349214	0.496567
EFAU004_00736	membrane protein	COG3759	S	Function unknown	770361	770720	360	+	74.9301	35.2794	114.581	3.24781	1.69947	0.00750545	0.0191705
EFAU004_00737	sulfate transporter/STAS domain-containing protein	COG0659	P	Inorganic ion transport and metabolism	770843	772474	1632	+	1872.58	1151.97	2593.2	2.25111	1.17064	2.69758e-07	1.71853e-06
EFAU004_00738	uracil-DNA glycosylase, family 4	COG1573	L	Replication, recombination and repair	772536	773177	642	-	1034.29	1212.42	856.161	-1.41611	-0.501931	0.0189631	0.0430092
EFAU004_00739	50S ribosomal protein L21	COG0261	J	Translation, ribosomal structure and biogenesis	773459	773767	309	+	25524.8	19494.1	31555.5	1.61872	0.694857	0.000843795	0.00269403
EFAU004_00740	putative ribosomal protein	COG2868	J	Translation, ribosomal structure and biogenesis	773794	774138	345	+	26390.9	20112.2	32669.5	1.62436	0.699873	0.000685622	0.00222278
EFAU004_00741	50S ribosomal protein L27	COG0211	J	Translation, ribosomal structure and biogenesis	774151	774444	294	+	20722.2	17410.5	24033.9	1.38042	0.465112	0.0237738	0.0523139
EFAU004_00742	transcriptional antiterminator bglG:Sigma-54 factor	COG3933	K	Transcription	774851	777685	2835	+	5040.74	4875.91	5205.56	1.06761	0.0943809	0.645009	0.777939
EFAU004_00743	PTS system, mannose/fructose/sorbose-specific IIB component	COG3444	G	Carbohydrate transport and metabolism	777876	778367	492	+	23054	32884.4	13223.7	-2.48677	-1.31427	1.87387e-11	2.04851e-10
EFAU004_00744	PTS system, mannose/fructose/sorbose-specific IIAB component	COG3444	G	Carbohydrate transport and metabolism	778470	779459	990	+	75702.4	111904	39501.1	-2.83292	-1.50229	4.4198e-11	4.59289e-10
EFAU004_00745	PTS system, mannose/fructose/sorbose-specific IIC component	COG3715	G	Carbohydrate transport and metabolism	779492	780295	804	+	68285.4	103648	32923.2	-3.14817	-1.65451	8.15016e-17	1.76781e-15
EFAU004_00746	PTS system, mannose/fructose/sorbose-specific IID component	COG3716	G	Carbohydrate transport and metabolism	780316	781230	915	+	100682	156615	44749.9	-3.49977	-1.80726	2.56415e-19	6.93845e-18
EFAU004_00747	hypothetical protein	COG4687	S	Function unknown	781313	781687	375	+	999.067	1376.61	621.527	-2.21488	-1.14723	5.42732e-08	3.81307e-07
EFAU004_00748	transglycosylase associated protein	COG2261	S	Function unknown	781826	782071	246	+	1351.85	1303.85	1399.84	1.07362	0.102489	0.6461	0.778563
EFAU004_00749	Xaa-Pro dipeptidase	COG0006	E	Amino acid transport and metabolism	782243	783307	1065	+	5383.68	5858.96	4908.4	-1.19366	-0.255392	0.158203	0.263801
EFAU004_00750	hypothetical protein	COG1302	S	Function unknown	783553	783978	426	+	6805.9	5987.19	7624.61	1.27349	0.348785	0.09094	0.166025
EFAU004_00751	transcription antitermination factor NusB	COG0781	K	Transcription	783971	784420	450	+	6565.52	6131.19	6999.84	1.14168	0.191157	0.385838	0.535276
EFAU004_00752	tetrahydrofolate dehydrogenase/cyclohydrolase, NAD(P)-binding domain protein	COG0190	H	Coenzyme transport and metabolism	784517	785371	855	+	1100.71	782.785	1418.63	1.81228	0.857808	0.000105484	0.000409364
EFAU004_00753	exodeoxyribonuclease VII large subunit	COG1570	L	Replication, recombination and repair	785372	786709	1338	+	2309.55	1978.77	2640.33	1.33433	0.416111	0.0476884	0.0954118
EFAU004_00754	exodeoxyribonuclease VII small subunit	COG1722	L	Replication, recombination and repair	786714	786938	225	+	196.546	174.456	218.636	1.25325	0.325671	0.201514	0.321881
EFAU004_00755	geranyltranstransferase	COG0142	H	Coenzyme transport and metabolism	786940	787830	891	+	1728.43	1505.71	1951.15	1.29583	0.373879	0.0818962	0.151744
EFAU004_00756	hemolysin A	COG1189	J	Translation, ribosomal structure and biogenesis	787839	788657	819	+	1728.48	1543.37	1913.58	1.23987	0.310191	0.151655	0.254038
EFAU004_00757	arginine repressor protein	COG1438	K	Transcription	788764	789213	450	+	1204.57	1110.95	1298.19	1.16853	0.224699	0.30724	0.446057
EFAU004_00758	DNA repair protein RecN	COG0497	L	Replication, recombination and repair	789231	790913	1683	+	6559.19	7314.79	5803.58	-1.26039	-0.333874	0.0908715	0.166011
EFAU004_00759	hypothetical protein	-	-	-	790968	791084	117	-	264.456	273.627	255.286	-1.07185	-0.100097	0.797636	0.894151
EFAU004_00760	CorA-like Mg2+ transporter protein	COG0598	P	Inorganic ion transport and metabolism	791157	792113	957	-	765.81	861.064	670.556	-1.28411	-0.360763	0.134798	0.230685
EFAU004_00761	hypothetical protein	-	-	-	792284	792652	369	+	216.696	172.553	260.839	1.51165	0.596125	0.0228817	0.0505952
EFAU004_00762	cell division protein MraZ	COG2001	S	Function unknown	792822	793253	432	+	3690.97	3196.66	4185.28	1.30927	0.388759	0.0813664	0.150967
EFAU004_00763	S-adenosyl-methyltransferase MraW	COG0275	M	Cell wall/membrane/envelope biogenesis	793274	794233	960	+	5584.3	4736.92	6431.68	1.35778	0.441247	0.0286503	0.0611252
EFAU004_00764	cell division protein FtsL	COG4839	D	Cell cycle control, cell division, chromosome partitioning	794238	794639	402	+	2512.24	2178.54	2845.93	1.30635	0.385537	0.0678733	0.129107
EFAU004_00765	peptidoglycan glycosyltransferase	COG0768	M	Cell wall/membrane/envelope biogenesis	794640	796832	2193	+	6885.52	4762.32	9008.72	1.89166	0.919657	6.55975e-06	3.20139e-05
EFAU004_00766	phospho-N-acetylmuramoyl-pentapeptide-transferase	COG0472	M	Cell wall/membrane/envelope biogenesis	796858	797820	963	+	4029.99	3042.48	5017.5	1.64915	0.721724	0.000462294	0.00157537
EFAU004_00767	UDP-N-acetylmuramoylalanine--D-glutamate ligase	COG0771	M	Cell wall/membrane/envelope biogenesis	797834	799195	1362	+	3181.27	2383.89	3978.64	1.66897	0.738958	0.000505067	0.00169368
EFAU004_00768	undecaprenyldiphospho-muramoylpentapeptide beta-N-acetylglucosaminyltransferase	COG0707	M	Cell wall/membrane/envelope biogenesis	799221	800309	1089	+	2398.54	2027.81	2769.28	1.36565	0.44959	0.0349932	0.073005
EFAU004_00769	cell division protein FtsQ	COG1589	M	Cell wall/membrane/envelope biogenesis	800324	801544	1221	+	4323.28	3749.57	4896.99	1.30602	0.385172	0.065551	0.12572
EFAU004_00770	cell division protein FtsA	COG0849	D	Cell cycle control, cell division, chromosome partitioning	801700	803025	1326	+	17445.6	13466.7	21424.5	1.59093	0.669871	0.00113077	0.00349592
EFAU004_00771	cell division protein FtsZ	COG0206	D	Cell cycle control, cell division, chromosome partitioning	803048	804289	1242	+	26712.7	25519.6	27905.7	1.0935	0.128953	0.564183	0.70568
EFAU004_00772	alanine racemase	COG0325	R	General function prediction only	804306	804983	678	+	4523.34	4787	4259.69	-1.12379	-0.168374	0.359996	0.507743
EFAU004_00773	hypothetical protein	COG1799	S	Function unknown	804997	805596	600	+	6161.77	6409.02	5914.51	-1.08361	-0.115844	0.521	0.667242
EFAU004_00774	S4 domain-containing protein	COG2302	S	Function unknown	805947	806729	783	+	15044.2	16178.3	13910.1	-1.16306	-0.217929	0.284938	0.419773
EFAU004_00775	cell division protein DivIVA	COG3599	D	Cell cycle control, cell division, chromosome partitioning	806750	807457	708	+	8536.45	8952.67	8120.24	-1.10251	-0.140796	0.490216	0.637981
EFAU004_00776	isoleucyl-tRNA synthetase	COG0060	J	Translation, ribosomal structure and biogenesis	807719	810517	2799	+	12470.9	14094.1	10847.7	-1.29927	-0.377703	0.0662191	0.126734
EFAU004_00777	glucose-6-phosphate 1-dehydrogenase	COG0364	G	Carbohydrate transport and metabolism	810566	812092	1527	-	10009.4	11055	8963.83	-1.23329	-0.302512	0.117175	0.205429
EFAU004_00778	iron dependent repressor, DNA binding domain protein	COG1321	K	Transcription	812107	812754	648	-	1165.25	848.777	1481.71	1.74571	0.803811	0.000307065	0.00108565
EFAU004_00779	hypothetical protein	-	-	-	812938	813279	342	-	235.706	151.837	319.574	2.10472	1.07363	6.36092e-05	0.000259069
EFAU004_00780	sugar fermentation stimulation protein	COG1489	R	General function prediction only	813444	814172	729	+	993.248	858.27	1128.23	1.31454	0.394553	0.102857	0.183851
EFAU004_00781	oxidoreductase family, NAD-binding Rossmann fold protein	COG0673	R	General function prediction only	814188	815201	1014	+	2853.04	2821.74	2884.35	1.02219	0.031658	0.946736	0.995548
EFAU004_00782	DEAD/DEAH box helicase	COG0513	LKJ	Multiple classes	815201	816478	1278	+	3539.54	3659.84	3419.24	-1.07037	-0.0981064	0.599537	0.738112
EFAU004_00783	transcriptional antiterminator bglG:Sigma-54 factor	COG1221	KT	Multiple classes	816541	818529	1989	+	3713.97	5566.38	1861.56	-2.99016	-1.58022	1.48612e-14	2.62036e-13
EFAU004_00784	transcriptional antiterminator bglG/Sigma-54 factor	COG3933	K	Transcription	818608	819243	636	+	1506.64	2459.69	553.594	-4.44313	-2.15158	4.72711e-23	1.67782e-21
EFAU004_00785	PTS system lactose/cellobiose-specific transporter subunit IIB	COG1440	G	Carbohydrate transport and metabolism	819395	819712	318	+	6.72361	8.84822	4.599	-1.92395	-0.944069	0.428117	0.575526
EFAU004_00786	PTS system, lactose/cellobiose-specific IIA component	COG1447	G	Carbohydrate transport and metabolism	819742	820062	321	+	8.02996	12.159	3.90095	-3.11692	-1.64012	0.136219	0.232389
EFAU004_00787	PTS system lactose/cellobiose-specific transporter subunit IIC	COG1455	G	Carbohydrate transport and metabolism	820170	821630	1461	+	34.0266	54.7334	13.3198	-4.10919	-2.03885	8.64001e-05	0.000339269
EFAU004_00788	hypothetical protein	-	-	-	821698	821919	222	+	3.19913	6.39826	0	0	#NAME?	0.0280538	0.0602287
EFAU004_00789	hypothetical protein	-	-	-	821950	822132	183	+	6.52556	9.3401	3.71101	-2.51686	-1.33163	0.314092	0.453751
EFAU004_00790	hypothetical protein	-	-	-	822132	822545	414	+	7.0099	11.0068	3.01297	-3.65315	-1.86914	0.120363	0.210174
EFAU004_00791	acetyltransferase	COG4552	R	General function prediction only	822668	823849	1182	+	322.656	321.347	323.964	1.00814	0.0117021	0.970897	1
EFAU004_00792	hypothetical protein	-	-	-	823920	824084	165	-	1366.94	2311.41	422.459	-5.47133	-2.45189	0.0164954	0.0380117
EFAU004_00793	site-specific tyrosine recombinase XerC-family	COG4974	L	Replication, recombination and repair	824380	825519	1140	-	0	0	0	NA	NA	NA	NA
EFAU004_00794	hypothetical protein	-	-	-	825691	825825	135	+	0	0	0	NA	NA	NA	NA
EFAU004_00795	hypothetical protein	-	-	-	825818	826453	636	-	0	0	0	NA	NA	NA	NA
EFAU004_00796	hypothetical protein	-	-	-	826566	827201	636	-	0	0	0	NA	NA	NA	NA
EFAU004_00797	hypothetical protein	-	-	-	827235	827525	291	-	0	0	0	NA	NA	NA	NA
EFAU004_00798	hypothetical protein	-	-	-	827522	827695	174	-	0	0	0	NA	NA	NA	NA
EFAU004_00799	hypothetical protein	-	-	-	827825	828256	432	-	0	0	0	NA	NA	NA	NA
EFAU004_00800	helix-turn-helix domain-containing protein	-	-	-	828274	828594	321	-	0.514586	1.02917	0	0	#NAME?	0.713511	0.830469
EFAU004_00801	toxin-antitoxin system, toxin component, Bro family	COG3617	K	Transcription	828893	829669	777	+	0	0	0	NA	NA	NA	NA
EFAU004_00802	Helix-turn-helix domain protein	-	-	-	829684	829887	204	+	0	0	0	NA	NA	NA	NA
EFAU004_00803	hypothetical protein	COG4707	S	Function unknown	829903	830241	339	+	0	0	0	NA	NA	NA	NA
EFAU004_00804	hypothetical protein	-	-	-	830228	830407	180	+	0	0	0	NA	NA	NA	NA
EFAU004_00805	hypothetical protein	-	-	-	830450	830953	504	-	0	0	0	NA	NA	NA	NA
EFAU004_00806	phage anti-repressor protein	COG3646	S	Function unknown	831007	831705	699	+	0	0	0	NA	NA	NA	NA
EFAU004_00807	hypothetical protein	-	-	-	831883	832224	342	+	0	0	0	NA	NA	NA	NA
EFAU004_00808	hypothetical protein	-	-	-	832217	832888	672	+	0	0	0	NA	NA	NA	NA
EFAU004_00809	hypothetical protein	-	-	-	832894	833580	687	+	0	0	0	NA	NA	NA	NA
EFAU004_00810	hypothetical protein	-	-	-	833583	834332	750	+	0	0	0	NA	NA	NA	NA
EFAU004_00811	hypothetical protein	-	-	-	834344	834613	270	+	0	0	0	NA	NA	NA	NA
EFAU004_00812	hypothetical protein	-	-	-	834618	834782	165	+	0	0	0	NA	NA	NA	NA
EFAU004_00813	hypothetical protein	-	-	-	834775	835077	303	+	0	0	0	NA	NA	NA	NA
EFAU004_00814	hypothetical protein	-	-	-	835074	835235	162	+	0	0	0	NA	NA	NA	NA
EFAU004_00815	hypothetical protein	-	-	-	835238	835537	300	+	0	0	0	NA	NA	NA	NA
EFAU004_00816	prophage pi3 protein 33	-	-	-	835537	835893	357	+	0	0	0	NA	NA	NA	NA
EFAU004_00817	hypothetical protein	-	-	-	835853	836098	246	+	0	0	0	NA	NA	NA	NA
EFAU004_00818	putative phage protein YopX	-	-	-	836095	836514	420	+	0	0	0	NA	NA	NA	NA
EFAU004_00819	hypothetical protein	-	-	-	836511	837068	558	+	0	0	0	NA	NA	NA	NA
EFAU004_00820	hypothetical protein	-	-	-	837065	837361	297	+	0	0	0	NA	NA	NA	NA
EFAU004_00821	phage transcriptional regulator, ArpU family	-	-	-	837438	837851	414	+	0.17451	0	0.349021	Inf	Inf	1	1
EFAU004_00822	hypothetical protein	-	-	-	838160	838312	153	+	0	0	0	NA	NA	NA	NA
EFAU004_00823	CRISPR associated protein Cas2	-	-	-	838309	838584	276	-	0	0	0	NA	NA	NA	NA
EFAU004_00824	hypothetical protein	-	-	-	839440	839607	168	+	0	0	0	NA	NA	NA	NA
EFAU004_00825	HNH endonuclease domain protein	-	-	-	839633	839977	345	+	0	0	0	NA	NA	NA	NA
EFAU004_00826	hypothetical protein	-	-	-	839982	840263	282	+	0	0	0	NA	NA	NA	NA
EFAU004_00827	hypothetical protein	-	-	-	840366	840680	315	+	0	0	0	NA	NA	NA	NA
EFAU004_00828	Phage Terminase	COG4626	R	General function prediction only	840658	842352	1695	+	0	0	0	NA	NA	NA	NA
EFAU004_00829	phage portal protein, HK97 family	-	-	-	842372	843550	1179	+	0.17451	0	0.349021	Inf	Inf	1	1
EFAU004_00830	ATP-dependent Clp protease proteolytic subunit	COG0740	OU	Multiple classes	843513	844199	687	+	0	0	0	NA	NA	NA	NA
EFAU004_00831	Major phage capsid protein	-	-	-	844199	845359	1161	+	0	0	0	NA	NA	NA	NA
EFAU004_00832	hypothetical protein	-	-	-	845369	846244	876	+	0	0	0	NA	NA	NA	NA
EFAU004_00833	hypothetical protein	-	-	-	846241	846552	312	+	0	0	0	NA	NA	NA	NA
EFAU004_00834	putative phage head-tail adaptor	-	-	-	846542	846895	354	+	0	0	0	NA	NA	NA	NA
EFAU004_00835	hypothetical protein	-	-	-	846885	847286	402	+	0	0	0	NA	NA	NA	NA
EFAU004_00836	phage protein, HK97 gp10 family protein	-	-	-	847279	847683	405	+	0	0	0	NA	NA	NA	NA
EFAU004_00837	phage major tail protein B	-	-	-	847695	848276	582	+	0	0	0	NA	NA	NA	NA
EFAU004_00838	hypothetical protein	-	-	-	848322	848684	363	+	0	0	0	NA	NA	NA	NA
EFAU004_00839	phage tail tape measure protein, TP901 family, core region	COG5280	S	Function unknown	848887	852318	3432	+	0	0	0	NA	NA	NA	NA
EFAU004_00840	phage putative tail component protein	COG4722	S	Function unknown	852369	853106	738	+	0	0	0	NA	NA	NA	NA
EFAU004_00841	phage minor structural protein, region	COG4926	S	Function unknown	853116	855407	2292	+	0	0	0	NA	NA	NA	NA
EFAU004_00842	hypothetical protein	-	-	-	855431	857512	2082	+	0.257293	0.514586	0	0	#NAME?	0.968925	1
EFAU004_00843	hypothetical protein	-	-	-	857675	858121	447	+	67.9253	135.851	0	0	#NAME?	0.0668163	0.127431
EFAU004_00844	hypothetical protein	-	-	-	858123	858260	138	+	0	0	0	NA	NA	NA	NA
EFAU004_00845	hypothetical protein	-	-	-	858298	858591	294	+	0	0	0	NA	NA	NA	NA
EFAU004_00846	holin	-	-	-	858615	858812	198	+	0	0	0	NA	NA	NA	NA
EFAU004_00847	N-acetylmuramoyl-L-alanine amidase	COG5632	M	Cell wall/membrane/envelope biogenesis	858823	859842	1020	+	0	0	0	NA	NA	NA	NA
EFAU004_00848	ISEfa8, transposase	COG2963	L	Replication, recombination and repair	860782	861072	291	+	0.17451	0	0.349021	Inf	Inf	1	1
EFAU004_00849	ISEfa8, transposase	COG2801	L	Replication, recombination and repair	861108	861944	837	+	0.925091	1.15214	0.698041	-1.65054	-0.722934	1	1
EFAU004_00850	ISEnfa3, transposase	COG2963	L	Replication, recombination and repair	862029	862523	495	-	0	0	0	NA	NA	NA	NA
EFAU004_00851	hypothetical protein	-	-	-	862867	863274	408	+	0.443992	0	0.887984	Inf	Inf	0.84675	0.933132
EFAU004_00852	hypothetical protein	-	-	-	863288	863689	402	+	0	0	0	NA	NA	NA	NA
EFAU004_00853	hypothetical protein	-	-	-	863691	864062	372	+	0.318778	0.637556	0	0	#NAME?	0.968942	1
EFAU004_00854	hypothetical protein	-	-	-	864098	864400	303	-	0	0	0	NA	NA	NA	NA
EFAU004_00855	hypothetical protein	COG2261	S	Function unknown	864620	864862	243	+	188.313	101.703	274.924	2.70321	1.43467	6.64425e-07	4.01742e-06
EFAU004_00856	ammonium transporter family protein	COG0004	P	Inorganic ion transport and metabolism	865203	866417	1215	+	0.863606	1.02917	0.698041	-1.47437	-0.560099	1	1
EFAU004_00857	amino acid permease family protein	COG0531	E	Amino acid transport and metabolism	866448	867875	1428	+	7.35976	10.4695	4.24998	-2.46344	-1.30067	0.510378	0.656715
EFAU004_00858	glutaminase	COG2066	E	Amino acid transport and metabolism	867898	868824	927	+	14.778	19.978	9.57788	-2.08585	-1.06064	0.164509	0.272157
EFAU004_00859	hypothetical protein	-	-	-	869032	870492	1461	+	367.229	405.645	328.813	-1.23367	-0.302951	0.472612	0.620388
EFAU004_00860	1-deoxy-D-xylulose-5-phosphate synthase	COG1154	HI	Multiple classes	870713	872476	1764	+	6413.36	5608.03	7218.69	1.2872	0.364242	0.104815	0.186984
EFAU004_00861	ASCH protein	COG4405	S	Function unknown	872560	873018	459	+	215.611	235.701	195.52	-1.20551	-0.26964	0.306926	0.446057
EFAU004_00862	N-acetylmannosamine-6-phosphate 2-epimerase	COG3010	G	Carbohydrate transport and metabolism	873127	873810	684	+	1491.4	2302.7	680.093	-3.38586	-1.75952	8.50955e-12	9.93872e-11
EFAU004_00863	Flavin reductase-like domain protein	COG1853	R	General function prediction only	873957	874571	615	+	2190.91	2466.01	1915.8	-1.2872	-0.364233	0.0595737	0.115588
EFAU004_00864	hypothetical protein	-	-	-	874587	874793	207	+	1065.89	1230.39	901.386	-1.365	-0.448899	0.035723	0.0741878
EFAU004_00865	FtsW/RodA/SpoVE family cell cycle protein	COG0772	D	Cell cycle control, cell division, chromosome partitioning	875310	876473	1164	+	900.223	1002.18	798.262	-1.25546	-0.328213	0.668442	0.796709
EFAU004_00866	cell envelope-related function transcriptional attenuator common domain-containing protein	COG1316	K	Transcription	876565	877362	798	+	226.067	237.943	214.192	-1.11089	-0.151713	0.880081	0.954848
EFAU004_00867	ISEfm1, transposase	-	-	-	877534	878295	762	+	0	0	0	NA	NA	NA	NA
EFAU004_00868	GNAT family acetyltransferase	COG0456	R	General function prediction only	878497	878994	498	+	0	0	0	NA	NA	NA	NA
EFAU004_00869	HisJ family histidinol phosphate phosphatase	COG1387	ER	Multiple classes	878991	879713	723	-	0.269481	0	0.538963	Inf	Inf	1	1
EFAU004_00870	penicillin binding protein transpeptidase domain protein (PBP-5)	COG0768	M	Cell wall/membrane/envelope biogenesis	879917	881953	2037	+	70071.3	60701.1	79441.4	1.30873	0.388169	0.0727194	0.137348
EFAU004_00871	transporter, monovalent cation:proton antiporter-2 family protein	COG0475	P	Inorganic ion transport and metabolism	882062	883213	1152	-	2657.44	2981.05	2333.84	-1.27732	-0.353118	0.109128	0.193416
EFAU004_00872	hypothetical protein	COG3247	S	Function unknown	883367	883897	531	-	2593.79	2834.07	2353.51	-1.20419	-0.268063	0.217092	0.342362
EFAU004_00873	hypothetical protein	COG4898	S	Function unknown	883996	884346	351	-	578.313	555.677	600.949	1.08147	0.112997	0.641899	0.776244
EFAU004_00874	alkyl hydroperoxide reductase	COG3634	O	Posttranslational modification, protein turnover, chaperones	884503	886032	1530	-	82077.4	89858	74296.8	-1.20945	-0.274347	0.227795	0.357104
EFAU004_00875	alkyl hydroperoxide reductase subunit C	COG0450	O	Posttranslational modification, protein turnover, chaperones	886042	886605	564	-	13671.4	15932.9	11410	-1.3964	-0.481715	0.0227459	0.0503356
EFAU004_00876	GntR family transcriptional regulator	COG1802	K	Transcription	886749	887411	663	-	81.2549	66.5007	96.0091	1.44373	0.529801	0.14528	0.245547
EFAU004_00877	mannitol dehydrogenase protein	COG0246	G	Carbohydrate transport and metabolism	887595	889241	1647	+	411.459	657.01	165.908	-3.96009	-1.98553	6.58687e-11	6.71713e-10
EFAU004_00878	mannonate dehydratase	COG1312	G	Carbohydrate transport and metabolism	889232	890314	1083	+	281.324	473.547	89.0999	-5.31479	-2.41001	8.20717e-18	1.98497e-16
EFAU004_00879	M protein trans-acting positive regulator	-	-	-	890422	891975	1554	-	334.333	154.656	514.01	3.32357	1.73274	1.06929e-11	1.23306e-10
EFAU004_00880	LPXTG-motif protein cell wall anchor domain protein	-	-	-	892123	893292	1170	+	727.437	293.263	1161.61	3.96099	1.98586	0.0139858	0.0330079
EFAU004_00881	hypothetical protein	COG0628	R	General function prediction only	893418	894455	1038	-	1029.8	587.477	1472.12	2.50583	1.32529	2.47459e-09	2.147e-08
EFAU004_00882	DNA-binding transcriptional repressor MarR (AsrR)	COG1846	K	Transcription	894606	895046	441	-	2842.73	3097.3	2588.16	-1.19672	-0.259084	0.426244	0.573826
EFAU004_00883	peroxiredoxin, Ohr family protein	COG1764	O	Posttranslational modification, protein turnover, chaperones	895103	895513	411	-	235.729	263.595	207.864	-1.26811	-0.342679	0.204806	0.325806
EFAU004_00884	MerR family transcriptional regulator	COG2764	S	Function unknown	895694	896128	435	-	461.918	662.832	261.005	-2.53953	-1.34456	8.80771e-09	6.99752e-08
EFAU004_00885	hypothetical protein	COG1284	S	Function unknown	896228	897076	849	-	1507.08	1484.56	1529.59	1.03033	0.0431099	1	1
EFAU004_00886	alpha amylase	COG0366	G	Carbohydrate transport and metabolism	897465	899231	1767	+	110.582	195.094	26.0697	-7.48356	-2.90373	6.00814e-16	1.18987e-14
EFAU004_00887	extracellular solute-binding protein	COG2182	G	Carbohydrate transport and metabolism	899333	900592	1260	+	1111.14	2111.38	110.901	-19.0385	-4.25085	9.99723e-65	3.4153e-62
EFAU004_00888	ABC transporter permease	COG1175	G	Carbohydrate transport and metabolism	900739	902040	1302	+	329.497	632.287	26.706	-23.6759	-4.56535	1.34731e-49	2.63014e-47
EFAU004_00889	ABC transporter permease	COG3833	G	Carbohydrate transport and metabolism	902043	902894	852	+	169.889	317.512	22.2661	-14.2599	-3.83389	8.09883e-29	4.17624e-27
EFAU004_00890	integral membrane protein	COG5521	S	Function unknown	902907	903722	816	+	108.474	161.19	55.7578	-2.8909	-1.53152	5.16498e-06	2.58533e-05
EFAU004_00891	cyclopropane-fatty-acyl-phospholipid synthase	COG2230	M	Cell wall/membrane/envelope biogenesis	903873	905039	1167	+	7281.08	5222.35	9339.82	1.78843	0.838695	0.0004844	0.0016344
EFAU004_00892	lysis protein	COG3212	S	Function unknown	905269	905916	648	+	2205.39	2269.76	2141.03	-1.06012	-0.0842295	0.768739	0.871769
EFAU004_00893	dihydroorotate dehydrogenase 1A	COG0167	F	Nucleotide transport and metabolism	906000	906944	945	+	10957.9	12292	9623.82	-1.27724	-0.353035	0.0896945	0.16408
EFAU004_00894	amidase	COG0154	J	Translation, ribosomal structure and biogenesis	907079	908530	1452	+	5087.74	6295.46	3880.02	-1.62253	-0.698246	0.00625348	0.0163704
EFAU004_00895	family 3 extracellular solute-binding protein	COG0834	ET	Multiple classes	908551	909387	837	+	2199.17	2999.86	1398.48	-2.14509	-1.10104	9.46031e-08	6.30611e-07
EFAU004_00896	amino acid ABC transporter, amino acid-binding/permease	COG0765	E	Amino acid transport and metabolism	909387	910046	660	+	2353.9	3339.54	1368.25	-2.44073	-1.28731	1.06904e-09	9.73895e-09
EFAU004_00897	hypothetical protein	-	-	-	910172	910861	690	+	223.034	153.102	292.966	1.91353	0.936235	0.000739608	0.00238367
EFAU004_00898	hypothetical protein	-	-	-	910867	911823	957	+	789.036	712.659	865.414	1.21434	0.280177	0.238785	0.370375
EFAU004_00899	GNAT family acetyltransferase	-	-	-	911867	912379	513	+	1012.87	1056.12	969.607	-1.08923	-0.123308	0.474326	0.622339
EFAU004_00900	guanylate kinase	COG0194	F	Nucleotide transport and metabolism	912635	913183	549	-	372.254	135.639	608.87	4.48891	2.16636	1.8149e-17	4.23943e-16
EFAU004_00901	Na dependent nucleoside transporter, NupC family	COG1972	F	Nucleotide transport and metabolism	913272	914453	1182	-	3788.25	2003.56	5572.94	2.78152	1.47587	1.20579e-12	1.63951e-11
EFAU004_00902	ATP-dependent Zn protease	COG4868	S	Function unknown	914689	916197	1509	-	4330.3	2935.3	5725.3	1.9505	0.963842	5.40032e-06	2.69326e-05
EFAU004_00903	hypothetical protein	-	-	-	916356	916547	192	+	3600.19	4477.73	2722.65	-1.64462	-0.717756	0.0833409	0.153899
EFAU004_00904	hypothetical protein	COG3883	S	Function unknown	916750	917667	918	+	3187.47	2961.14	3413.79	1.15286	0.205219	0.38746	0.536981
EFAU004_00905	hypothetical protein	-	-	-	917660	918733	1074	+	5943.15	6585.31	5300.99	-1.24228	-0.31299	0.12675	0.219159
EFAU004_00906	hypothetical protein	-	-	-	918881	919399	519	+	606.261	466.598	745.923	1.59864	0.676845	0.00403892	0.0110605
EFAU004_00907	hypothetical protein	-	-	-	919380	919772	393	+	685.836	470.178	901.493	1.91735	0.93911	4.68949e-05	0.000196269
EFAU004_00908	cation diffusion facilitator family transporter	COG0053	P	Inorganic ion transport and metabolism	919848	920783	936	+	1612.77	1219.77	2005.77	1.64438	0.717543	0.00099815	0.00312479
EFAU004_00909	putative azaleucine resistance protein AzlC	COG1296	E	Amino acid transport and metabolism	920916	921695	780	+	3175.37	2047.63	4303.12	2.10152	1.07143	4.7936e-07	2.95732e-06
EFAU004_00910	branched-chain amino acid transport protein	COG4392	S	Function unknown	921688	922005	318	+	1284.11	893.383	1674.83	1.87471	0.906668	0.000132109	0.000497318
EFAU004_00911	polysaccharide biosynthesis family protein	COG2244	R	General function prediction only	922249	923859	1611	+	8594.5	5947.79	11241.2	1.88998	0.918374	7.01918e-06	3.39387e-05
EFAU004_00912	EDD domain-containing protein, DegV family	COG1307	S	Function unknown	924016	924864	849	+	3895.62	1798.92	5992.33	3.33108	1.73599	2.97675e-16	6.16322e-15
EFAU004_00913	IS1251-like transposase	COG3464	L	Replication, recombination and repair	924983	926278	1296	-	0	0	0	NA	NA	NA	NA
EFAU004_00914	hypothetical protein	-	-	-	926606	927085	480	+	385.057	358.019	412.096	1.15104	0.202943	0.530788	0.676291
EFAU004_00915	ATP-dependent protease ATP-binding subunit ClpX	COG4548	P	Inorganic ion transport and metabolism	927118	929346	2229	+	2610.24	2531.26	2689.23	1.0624	0.0873334	0.735555	0.846074
EFAU004_00916	alpha amylase	COG0366	G	Carbohydrate transport and metabolism	929475	931118	1644	+	1996.86	1594.52	2399.19	1.50465	0.589429	0.0077849	0.0198286
EFAU004_00917	hypothetical protein	COG4475	S	Function unknown	931191	931736	546	-	741.337	960.763	521.911	-1.84086	-0.880377	0.000102388	0.000398045
EFAU004_00918	hypothetical protein	COG4720	S	Function unknown	931759	932244	486	-	455.652	498.881	412.423	-1.20963	-0.27457	0.202947	0.323792
EFAU004_00919	phosphomethylpyrimidine kinase	COG0351	H	Coenzyme transport and metabolism	932234	933046	813	-	393.278	362.245	424.311	1.17134	0.228155	0.442941	0.590516
EFAU004_00920	AMP-binding family protein	COG0365	I	Lipid transport and metabolism	933185	934717	1533	-	4349.69	6495.56	2203.82	-2.94742	-1.55945	3.07671e-14	5.22277e-13
EFAU004_00921	site-specific tyrosine recombinase XerC-family	COG4974	L	Replication, recombination and repair	934826	935857	1032	-	539.545	741.981	337.109	-2.20102	-1.13817	0.000676179	0.0022
EFAU004_00922	hypothetical protein	COG3861	S	Function unknown	936581	937567	987	+	2634.62	3911.94	1357.31	-2.88212	-1.52713	0.0210027	0.0469342
EFAU004_00923	sensor histidine kinase	COG0642	T	Signal transduction mechanisms	937716	938036	321	-	284.506	343.548	225.465	-1.52373	-0.607611	0.152479	0.255033
EFAU004_00924	sensory box histidine kinase VicK	COG0642	T	Signal transduction mechanisms	938009	939055	1047	-	354.318	303.819	404.816	1.33242	0.414053	0.100771	0.180951
EFAU004_00925	response regulator receiver domain-containing protein	COG0745	TK	Multiple classes	939060	939734	675	-	166.759	116.871	216.647	1.85372	0.890421	0.00416755	0.0113558
EFAU004_00926	efflux ABC transporter permease	COG4591	M	Cell wall/membrane/envelope biogenesis	939956	941029	1074	+	85.3672	61.2773	109.457	1.78626	0.83694	0.0230027	0.0508216
EFAU004_00927	ABC transporter ATP-binding protein	COG1136	V	Defense mechanisms	941035	941721	687	+	45.5602	35.7164	55.404	1.55122	0.633404	0.201089	0.321664
EFAU004_00928	TetR/AcrR family transcriptional regulator	COG1309	K	Transcription	941729	942376	648	+	345.626	366.129	325.123	-1.12613	-0.171368	0.427746	0.57531
EFAU004_00929	M protein trans-acting positive regulator	-	-	-	942449	943840	1392	-	37.2279	14.0943	60.3615	4.28268	2.09851	0.000146374	0.000544271
EFAU004_00930	von Willebrand factor type A domain-containing protein (EbpA/EmpA)	COG4932	M	Cell wall/membrane/envelope biogenesis	944097	947486	3390	+	65.1725	60.7854	69.5595	1.14435	0.194523	0.713106	0.830469
EFAU004_00931	LPXTG-motif protein cell wall anchor domain protein (EbpB/EmpB)	COG4932	M	Cell wall/membrane/envelope biogenesis	947489	948910	1422	+	30.685	28.289	33.081	1.16939	0.225762	0.652323	0.782656
EFAU004_00932	LPXTG-motif protein cell wall anchor domain protein (EbpC/EmpC)	COG4932	M	Cell wall/membrane/envelope biogenesis	948907	950784	1878	+	77.411	72.3844	82.4377	1.13889	0.187625	0.548875	0.691916
EFAU004_00933	peptidase C60 (Bps/SrtC)	COG3764	M	Cell wall/membrane/envelope biogenesis	950876	951718	843	+	5.19166	4.4856	5.89773	1.31481	0.39486	0.97906	1
EFAU004_00934	RpiR family transcriptional regulator	COG1737	K	Transcription	951870	952745	876	-	476.844	408.299	545.388	1.33576	0.417657	0.0936621	0.169768
EFAU004_00935	oxidoreductase family, NAD-binding Rossmann fold protein	COG0673	R	General function prediction only	952952	953983	1032	+	2059.36	2045.44	2073.28	1.01361	0.0195086	0.863763	0.943134
EFAU004_00936	hypothetical protein	-	-	-	954072	954377	306	+	5524.07	6438.2	4609.95	-1.39659	-0.481905	0.0317205	0.0669955
EFAU004_00937	PTS system ascorbate-specific transporter subunit IIA	COG1762	GT	Multiple classes	954556	956571	2016	+	1150.22	2035.25	265.194	-7.67459	-2.94009	2.93494e-37	2.05672e-35
EFAU004_00938	PTS system ascorbate-specific transporter subunit IIB	COG3414	G	Carbohydrate transport and metabolism	956573	956857	285	+	72.4964	126.535	18.4577	-6.8554	-2.77724	1.49791e-11	1.67779e-10
EFAU004_00939	PTS system ascorbate-specific transporter subunit IIC	COG3037	S	Function unknown	956883	958256	1374	+	628.529	1116.18	140.881	-7.92285	-2.98602	2.07892e-33	1.2626e-31
EFAU004_00940	alpha-L-rhamnosidase	-	-	-	958339	958938	600	-	34.1126	29.8781	38.3471	1.28345	0.360029	0.517903	0.664832
EFAU004_00941	alpha-L-rhamnosidase	-	-	-	959077	960354	1278	-	23.7311	18.8259	28.6363	1.52111	0.605127	0.415035	0.564538
EFAU004_00942	major facilitator superfamily transporter	COG2814	G	Carbohydrate transport and metabolism	960376	961584	1209	-	9.14416	13.8484	4.43992	-3.11907	-1.64111	0.0863614	0.158726
EFAU004_00943	AraC family transcriptional regulator	COG4753	T	Signal transduction mechanisms	961811	962755	945	+	1.83113	1.02917	2.63309	2.55845	1.35527	0.677982	0.804221
EFAU004_00944	hypothetical protein	-	-	-	962800	962973	174	+	0.493288	0.637556	0.349021	-1.8267	-0.86924	1	1
EFAU004_00945	L-lactate dehydrogenase	COG0039	C	Energy production and conversion	963051	963995	945	+	3264.95	1631.38	4898.51	3.00268	1.58625	5.47124e-14	9.11762e-13
EFAU004_00946	toxin-antitoxin system, toxin component, Fic family	COG3654	R	General function prediction only	964662	965060	399	-	256.147	213.774	298.519	1.39642	0.481735	0.0650048	0.125023
EFAU004_00947	putative addiction module antidote	COG2336	T	Signal transduction mechanisms	965057	965293	237	-	56.2316	37.0369	75.4264	2.03652	1.02611	0.014279	0.0336128
EFAU004_00948	hypothetical protein	-	-	-	965453	965770	318	-	405.829	293.505	518.153	1.7654	0.819993	0.00053795	0.00179077
EFAU004_00949	DNA topoisomerase III	COG0550	L	Replication, recombination and repair	965908	968136	2229	-	2305.71	1157.48	3453.94	2.98403	1.57726	1.23815e-13	1.94475e-12
EFAU004_00950	3-demethylubiquinone-9 3-methyltransferase	COG2764	S	Function unknown	968310	968720	411	-	1855.03	1978.2	1731.87	-1.14223	-0.191859	0.418539	0.567113
EFAU004_00951	transcriptional regulator, PSR protein	COG1316	K	Transcription	968837	970000	1164	-	2069	1564.12	2573.87	1.64557	0.718588	0.000367687	0.00127848
EFAU004_00952	shikimate 5-dehydrogenase	COG0169	E	Amino acid transport and metabolism	970178	971032	855	-	484.636	327.222	642.05	1.96213	0.972418	5.86987e-05	0.000240876
Putative_sRNA_0940					971099	971202	104	-	173.217	167.161	179.273	1.07246	0.100921	0.612196	0.74894
EFAU004_00953	ABC transporter ATP-binding protein	COG1101	R	General function prediction only	971311	972081	771	-	1351.91	1166.25	1537.56	1.31838	0.398764	0.0489419	0.0978328
EFAU004_00954	amino acid or sugar ABC transport system, permease protein	COG4120	R	General function prediction only	972084	972965	882	-	1515.93	1181.23	1850.62	1.56669	0.647716	0.00212567	0.00614756
EFAU004_00955	ABC transporter substrate binding protein	COG2984	R	General function prediction only	972962	974011	1050	-	1529.88	955.653	2104.11	2.20175	1.13865	6.46711e-08	4.46329e-07
EFAU004_00956	hypothetical protein	-	-	-	974461	975084	624	-	1404.3	1213.82	1594.79	1.31385	0.393803	0.069971	0.132707
EFAU004_00957	Integrase core domain protein	COG2826	L	Replication, recombination and repair	975134	976087	954	-	3.46075	3.21048	3.71101	1.1559	0.209022	1	1
EFAU004_00958	fibronectin-binding protein A (Fnm)	COG1293	K	Transcription	976328	978034	1707	+	6516.06	6066.54	6965.58	1.1482	0.199371	0.388331	0.537644
EFAU004_00959	LysR family transcriptional regulator	COG0583	K	Transcription	978192	979094	903	-	2120.46	1395.37	2845.54	2.03927	1.02805	9.41157e-07	5.55547e-06
EFAU004_00960	carbonic anhydrase	COG3338	P	Inorganic ion transport and metabolism	979091	979795	705	-	1441.7	809.99	2073.41	2.5598	1.35603	7.94802e-06	3.80419e-05
EFAU004_00961	HD domain-containing protein	COG1896	R	General function prediction only	979826	980467	642	-	958.905	483.671	1434.14	2.96511	1.56809	1.12598e-06	6.53354e-06
EFAU004_00962	orotate phosphoribosyltransferase	COG0461	F	Nucleotide transport and metabolism	980807	981436	630	-	581.264	709.759	452.769	-1.56759	-0.648553	0.0150822	0.0352606
EFAU004_00963	Orotidine 5'-phosphate decarboxylase	COG0284	F	Nucleotide transport and metabolism	981443	982159	717	-	541.298	619.883	462.713	-1.33967	-0.421877	0.239387	0.370384
EFAU004_00964	Dihydroorotate dehydrogenase 1B	COG0167	F	Nucleotide transport and metabolism	982156	983088	933	-	570.03	608.808	531.252	-1.14599	-0.196591	0.492724	0.639332
EFAU004_00965	dihydroorotate dehydrogenase, electron transfer subunit	COG0543	HC	Multiple classes	983085	983861	777	-	602.777	594.08	611.474	1.02928	0.041635	0.892114	0.962749
EFAU004_00966	carbamoyl-phosphate synthase large subunit	COG0458	EF	Multiple classes	983915	987100	3186	-	1581.88	1459.39	1704.37	1.16786	0.223868	0.734004	0.845001
EFAU004_00967	carbamoyl-phosphate synthase small subunit	COG0505	EF	Multiple classes	987105	988181	1077	-	328.861	246.585	411.136	1.66732	0.737533	0.130835	0.225313
EFAU004_00968	Dihydroorotase	COG0044	F	Nucleotide transport and metabolism	988186	989466	1281	-	428.978	286.673	571.282	1.9928	0.994796	0.0654508	0.125616
EFAU004_00969	aspartate carbamoyltransferase	COG0540	F	Nucleotide transport and metabolism	989485	990411	927	-	380.839	277.948	483.73	1.74036	0.799387	0.0599227	0.116148
EFAU004_00970	uracil permease	COG2233	F	Nucleotide transport and metabolism	990424	991707	1284	-	672.867	560.792	784.942	1.3997	0.485119	0.276474	0.410654
EFAU004_00971	pyrimidine operon regulatory protein/uracil phosphoribosyltransferase PyrR	COG2065	F	Nucleotide transport and metabolism	991721	992260	540	-	149.924	98.9385	200.91	2.03065	1.02194	0.0071468	0.0183573
EFAU004_00972	RluA family pseudouridine synthase	COG0564	J	Translation, ribosomal structure and biogenesis	992495	993406	912	-	2591.92	1973.32	3210.52	1.62697	0.702187	0.000984074	0.0030878
EFAU004_00973	lipoprotein signal peptidase	COG0597	MU	Multiple classes	993403	993867	465	-	675.93	476.476	875.383	1.8372	0.877512	0.000165585	0.000609078
EFAU004_00974	hypothetical protein	COG1253	R	General function prediction only	993872	994570	699	-	783.66	498.147	1069.17	2.1463	1.10185	2.27227e-06	1.22487e-05
EFAU004_00975	hypothetical protein	-	-	-	994557	994943	387	-	578.413	388.298	768.528	1.97922	0.984933	4.02024e-05	0.000171409
EFAU004_00976	Formate--tetrahydrofolate ligase	COG2759	F	Nucleotide transport and metabolism	995090	996760	1671	-	1339.29	1385.95	1292.62	-1.0722	-0.100573	0.595406	0.735311
EFAU004_00977	cold shock domain-containing protein	COG1278	K	Transcription	996943	997176	234	+	671.743	300.554	1042.93	3.47003	1.79495	1.55636e-14	2.72662e-13
EFAU004_00978	hypothetical protein	-	-	-	997275	997706	432	-	632.7	342.614	922.786	2.69337	1.42941	5.38799e-10	5.06026e-09
EFAU004_00979	ribonuclease HI	COG0328	L	Replication, recombination and repair	997785	998198	414	+	87.9983	37.8201	138.176	3.65351	1.86928	0.00122867	0.00375829
EFAU004_00980	cation diffusion facilitator family transporter	COG0053	P	Inorganic ion transport and metabolism	998236	999384	1149	-	964.114	764.975	1163.25	1.52064	0.604682	0.00592503	0.0156607
EFAU004_00981	integral membrane protein	COG4684	S	Function unknown	999506	1000102	597	-	1588.46	1671.3	1505.62	-1.11004	-0.150613	0.546169	0.689142
EFAU004_00982	alanyl-tRNA synthetase	COG0013	J	Translation, ribosomal structure and biogenesis	1000302	1002944	2643	-	11853.8	10801	12906.5	1.19493	0.256929	0.239159	0.370384
sefa1356.1T-box					1002994	1003090	97	-	328.857	144.519	513.195	3.55106	1.82825	8.33714e-13	1.18674e-11
EFAU004_00983	GNAT family acetyltransferase	COG2153	R	General function prediction only	1003332	1003763	432	+	421.111	468.074	374.147	-1.25104	-0.32313	0.160388	0.267118
EFAU004_00984	DEAD/DEAH box helicase	COG0513	LKJ	Multiple classes	1003808	1005157	1350	-	6994.53	5935.07	8053.99	1.35702	0.440439	0.0296197	0.0630947
EFAU004_00985	VanZ/RDD domain protein	COG4767	V	Defense mechanisms	1005227	1006390	1164	-	3234.95	2765.93	3703.96	1.33913	0.4213	0.0505119	0.100035
EFAU004_00986	hypothetical protein	-	-	-	1006519	1006842	324	+	275.251	309.839	240.663	-1.28744	-0.364508	0.15367	0.256723
EFAU004_00987	amino acid permease	COG0531	E	Amino acid transport and metabolism	1007025	1008374	1350	-	85.1697	118.169	52.1702	-2.26507	-1.17956	0.000580829	0.00192646
EFAU004_00988	NAD-dependent nucleoside-diphosphate-sugar epimerase	COG0451	MG	Multiple classes	1008443	1009396	954	-	47.1171	68.0672	26.167	-2.60126	-1.37921	0.00241547	0.00694163
EFAU004_00989	Putative 8-amino-7-oxononanoate synthase/2-amino-3-ketobutyrate coenzyme A ligase	COG0156	H	Coenzyme transport and metabolism	1009498	1010688	1191	-	78.4516	110.405	46.4981	-2.3744	-1.24756	0.00110648	0.00342859
EFAU004_00990	hypothetical protein	-	-	-	1011112	1011333	222	-	152.848	163.481	142.215	-1.14953	-0.20105	0.533765	0.679002
EFAU004_00991	HD domain-containing protein	COG1418	R	General function prediction only	1011333	1012016	684	-	736.104	735.479	736.73	1.0017	0.00245133	0.915923	0.977056
EFAU004_00992	carboxypeptidase Taq metallopeptidase	COG2317	E	Amino acid transport and metabolism	1012097	1013593	1497	-	8232.15	8088.51	8375.78	1.03552	0.0503497	0.857855	0.938571
EFAU004_00993	putative methylase	COG0116	L	Replication, recombination and repair	1013639	1014805	1167	-	5270.11	4207.62	6332.59	1.50503	0.589791	0.00538298	0.0143529
RNAseP					1015123	1015380	258	-	835915	1.34671e+06	325117	-4.14224	-2.05041	0.0340104	0.071281
EFAU004_00994	cell division protein DivIVA	COG3599	D	Cell cycle control, cell division, chromosome partitioning	1015403	1015822	420	-	5480.62	5092.57	5868.66	1.1524	0.204637	0.338586	0.484987
EFAU004_00995	hypothetical protein	COG4474	S	Function unknown	1015912	1016451	540	-	320.205	199.065	441.345	2.21709	1.14866	6.1956e-06	3.05308e-05
EFAU004_00996	recombination protein U	COG3331	R	General function prediction only	1016515	1017162	648	+	879.674	390.621	1368.73	3.50397	1.80899	1.2914e-15	2.46811e-14
EFAU004_00997	penicillin-binding protein 1A	COG0744	M	Cell wall/membrane/envelope biogenesis	1017152	1019533	2382	+	6405.25	5928.16	6882.33	1.16096	0.215312	0.255078	0.387293
EFAU004_00998	hypothetical protein	-	-	-	1019866	1020363	498	+	9.94379	6.15232	13.7353	2.23253	1.15868	0.210209	0.333044
EFAU004_00999	endonuclease III	COG0177	L	Replication, recombination and repair	1020489	1021166	678	-	797.851	839.514	756.187	-1.11019	-0.150812	0.514726	0.661376
EFAU004_01000	DnaD and phage-associated domain protein	COG3935	L	Replication, recombination and repair	1021173	1021871	699	-	488.013	440.582	535.445	1.21531	0.281328	0.236875	0.368054
EFAU004_01001	major facilitator superfamily transporter	COG2814	G	Carbohydrate transport and metabolism	1022139	1023323	1185	+	46.1829	30.0787	62.2871	2.07081	1.05019	0.0261188	0.0567288
EFAU004_01002	MarR family transcriptional regulator	COG1846	K	Transcription	1023329	1023772	444	-	82.5815	68.368	96.795	1.41579	0.501611	0.181271	0.294189
EFAU004_01003	hypothetical protein	-	-	-	1023998	1024285	288	-	1208.32	1550.95	865.696	-1.79157	-0.84122	0.000146836	0.00054525
EFAU004_01004	NADH oxidase	COG0446	R	General function prediction only	1024456	1025808	1353	-	22639.8	32379.5	12900	-2.51004	-1.32771	3.71115e-11	3.88605e-10
EFAU004_01005	Fur family transcriptional regulator	COG0735	P	Inorganic ion transport and metabolism	1026081	1026527	447	-	841.051	712.934	969.168	1.35941	0.442979	0.0416433	0.0841798
EFAU004_01006	cysteine synthase A	COG0031	E	Amino acid transport and metabolism	1026763	1027689	927	-	4479.09	5160.92	3797.27	-1.35912	-0.442668	0.0401708	0.0816858
EFAU004_01007	N-acetylmuramoyl-L-alanine amidase	COG1705	NU	Multiple classes	1027829	1028716	888	-	708.034	651.304	764.763	1.1742	0.23168	0.313409	0.453439
EFAU004_01008	Integrase	COG2826	L	Replication, recombination and repair	1028898	1029851	954	+	419.68	465.291	374.069	-1.24386	-0.314829	0.192523	0.310057
EFAU004_01009	transketolase	COG0021	G	Carbohydrate transport and metabolism	1030029	1032026	1998	-	23983	29062.7	18903.3	-1.53744	-0.620526	0.00176775	0.0052005
EFAU004_01010	hypothetical protein	COG4224	S	Function unknown	1032128	1032379	252	-	842.898	950.797	734.999	-1.2936	-0.371395	0.0842918	0.15534
EFAU004_01011	LexA repressor	COG1974	KT	Multiple classes	1032526	1033149	624	+	4485.78	5338.38	3633.18	-1.46934	-0.555171	0.00574255	0.0152373
EFAU004_01012	hypothetical protein	-	-	-	1033329	1033547	219	+	190.951	237.464	144.437	-1.64406	-0.717265	0.0144637	0.033989
EFAU004_01013	adenine phosphoribosyltransferase	COG0503	F	Nucleotide transport and metabolism	1033836	1034348	513	-	4637.56	3689.66	5585.46	1.51382	0.598191	0.00417842	0.0113741
EFAU004_01014	single-stranded-DNA-specific exonuclease RecJ	COG0608	L	Replication, recombination and repair	1034362	1036659	2298	-	5295.47	4231.17	6359.77	1.50308	0.587919	0.00421648	0.0114549
EFAU004_01015	hypothetical protein	COG5416	S	Function unknown	1036801	1037235	435	-	1629.18	2017.26	1241.1	-1.62539	-0.700784	0.000661421	0.00215712
EFAU004_01016	short chain dehydrogenase/reductase family oxidoreductase	COG0300	R	General function prediction only	1037245	1038033	789	-	3158.45	3606.65	2710.25	-1.33074	-0.412234	0.0323473	0.0681088
EFAU004_01017	Ribonuclease Z	COG1234	R	General function prediction only	1038030	1038971	942	-	1494.29	1216.03	1772.54	1.45764	0.543636	0.0367048	0.0757089
EFAU004_01018	hypothetical protein	-	-	-	1039148	1039735	588	-	3178.1	3700.7	2655.51	-1.3936	-0.478812	0.0205108	0.0459475
EFAU004_01019	Obg family GTPase CgtA	COG0536	R	General function prediction only	1039956	1041269	1314	-	6448.36	4496.13	8400.58	1.8684	0.901805	1.41402e-05	6.43014e-05
EFAU004_01020	glyceraldehyde 3-phosphate dehydrogenase	COG0057	G	Carbohydrate transport and metabolism	1041557	1042567	1011	+	6945.96	10237.1	3654.81	-2.80099	-1.48594	9.14047e-13	1.28107e-11
EFAU004_01021	x-Pro dipeptidyl-peptidase	COG1073	R	General function prediction only	1042652	1043587	936	-	917.53	457.041	1378.02	3.01509	1.5922	1.08076e-12	1.49101e-11
EFAU004_01022	integrase core domain-containing protein	COG2826	L	Replication, recombination and repair	1043773	1044546	774	+	11.6355	9.09416	14.1769	1.5589	0.640526	0.505816	0.652073
EFAU004_01023	alpha3-beta1 integrin-binding family protein	COG3589	S	Function unknown	1044826	1045920	1095	-	3714.01	6669.38	758.642	-8.79121	-3.13606	3.31972e-46	4.53639e-44
EFAU004_01024	cyclophilin type peptidyl-prolyl cis-trans isomerase	COG0652	O	Posttranslational modification, protein turnover, chaperones	1046109	1046870	762	+	1905.61	2026.51	1784.7	-1.13549	-0.18332	0.434775	0.582186
EFAU004_01025	(3R)-hydroxymyristoyl-[acyl carrier protein] dehydratase	COG0764	I	Lipid transport and metabolism	1046985	1047425	441	-	2202.43	2269.6	2135.26	-1.06291	-0.0880217	0.568028	0.708868
EFAU004_01026	Enoyl-[acyl-carrier-protein] reductase	COG0623	I	Lipid transport and metabolism	1047645	1048400	756	+	17837.2	17316.3	18358.1	1.06016	0.0842864	0.845862	0.932905
EFAU004_01027	branched-chain amino acid aminotransferase	COG0115	EH	Multiple classes	1048510	1049523	1014	-	2355.76	2174.43	2537.09	1.16679	0.222539	0.283998	0.419097
EFAU004_01028	transporter, small conductance mechanosensitive ion channel family protein	COG0668	M	Cell wall/membrane/envelope biogenesis	1049688	1050608	921	+	677.163	451.617	902.709	1.99884	0.999162	8.86932e-06	4.20101e-05
EFAU004_01029	hypothetical protein	COG3620	K	Transcription	1050888	1051388	501	-	1512.76	1753.04	1272.47	-1.37767	-0.462226	0.0361523	0.0749652
EFAU004_01030	phosphodiesterase	COG0622	R	General function prediction only	1051495	1052013	519	-	1130.56	1371.46	889.662	-1.54155	-0.62438	0.00388544	0.0107045
EFAU004_01031	Ribonuclease PH/Ham1 protein	COG0689	J	Translation, ribosomal structure and biogenesis	1052014	1053369	1356	-	2587.98	2026.55	3149.4	1.55407	0.636051	0.00291165	0.0082121
EFAU004_01032	glutamate racemase	COG0796	M	Cell wall/membrane/envelope biogenesis	1053372	1054205	834	-	651.182	237.937	1064.43	4.47356	2.16142	1.44736e-19	4.03636e-18
EFAU004_01033	ABC transporter permease	COG0765	E	Amino acid transport and metabolism	1054355	1055011	657	-	1518.25	1104.6	1931.9	1.74897	0.806502	0.000110361	0.000426011
EFAU004_01034	ABC transporter permease	COG0765	E	Amino acid transport and metabolism	1055027	1055674	648	-	746.916	443.3	1050.53	2.3698	1.24476	4.67471e-08	3.32708e-07
EFAU004_01035	putative adhesin/ABC transporter aspartate/glutamate-binding protein	COG0834	ET	Multiple classes	1055687	1056502	816	-	1508.27	796.926	2219.61	2.78522	1.47779	5.27771e-12	6.43927e-11
EFAU004_01036	ABC transporter ATP-binding protein	COG1126	E	Amino acid transport and metabolism	1056516	1057253	738	-	1290.32	525.904	2054.74	3.90707	1.96609	3.97476e-19	1.065e-17
EFAU004_01037	Tryptophanyl-tRNA synthetase II	COG0180	J	Translation, ribosomal structure and biogenesis	1057507	1058517	1011	+	3115.4	2500.65	3730.15	1.49167	0.576929	0.00472052	0.0126855
EFAU004_01038	phenylalanyl-tRNA synthetase subunit beta	COG0072	J	Translation, ribosomal structure and biogenesis	1058687	1061107	2421	-	9528.33	9165.54	9891.11	1.07916	0.109912	0.599836	0.738114
EFAU004_01039	phenylalanyl-tRNA synthetase subunit alpha	COG0016	J	Translation, ribosomal structure and biogenesis	1061112	1062155	1044	-	2967.29	2288.84	3645.75	1.59284	0.671602	0.0013533	0.00410497
EFAU004_01040	HxlR-like helix-turn-helix	COG1733	K	Transcription	1062464	1062805	342	-	1395.59	1199.69	1591.49	1.32659	0.407725	0.116965	0.205327
EFAU004_01041	ATP-dependent helicase/nuclease subunit A	COG1074	L	Replication, recombination and repair	1062874	1066596	3723	-	4111.14	4426.57	3795.7	-1.16621	-0.221825	0.241092	0.372262
EFAU004_01042	ATP-dependent helicase/deoxyribonuclease subunit B	COG3857	L	Replication, recombination and repair	1066593	1070120	3528	-	3119.56	2871.72	3367.4	1.17261	0.229719	0.373506	0.522679
EFAU004_01043	ISL3 family transposase	-	-	-	1070391	1070645	255	+	0	0	0	NA	NA	NA	NA
EFAU004_01044	ISL3 family transposase	COG3464	L	Replication, recombination and repair	1070810	1071379	570	+	0.538963	0	1.07793	Inf	Inf	0.82061	0.913535
EFAU004_01045	amino acid/peptide transporter	COG3104	E	Amino acid transport and metabolism	1071820	1073286	1467	-	6167.92	4506.98	7828.86	1.73705	0.796643	8.88e-05	0.000348193
EFAU004_01046	nitroreductase family protein	COG3560	R	General function prediction only	1073673	1074269	597	+	988.812	1295.1	682.522	-1.89752	-0.924118	2.51243e-05	0.00011004
EFAU004_01047	hypothetical protein	-	-	-	1074327	1074809	483	-	813.814	952.112	675.516	-1.40946	-0.495142	0.145872	0.246396
EFAU004_01048	hypothetical protein	-	-	-	1074915	1075112	198	-	933.968	1357.68	510.256	-2.66078	-1.41185	0.0109841	0.0267315
EFAU004_01049	hypothetical protein	COG4990	S	Function unknown	1075407	1076165	759	+	92.7292	28.2663	157.192	5.56112	2.47538	2.67709e-11	2.86921e-10
EFAU004_01050	hypothetical protein	-	-	-	1076225	1076653	429	+	501.797	254.85	748.744	2.93797	1.55482	1.22491e-10	1.21293e-09
EFAU004_01051	hypothetical protein	COG5294	S	Function unknown	1076921	1077292	372	-	247.621	106.735	388.507	3.63993	1.86391	5.68757e-12	6.9085e-11
EFAU004_01052	hypothetical protein	-	-	-	1077507	1077692	186	+	190.222	300.136	80.3079	-3.73731	-1.902	0.00263703	0.00753871
EFAU004_01053	hypothetical protein	-	-	-	1077775	1077963	189	-	387.12	399.046	375.194	-1.06357	-0.0889163	0.675102	0.802546
EFAU004_01054	hypothetical protein	-	-	-	1077987	1078250	264	-	286.914	284.906	288.922	1.0141	0.0201941	0.94092	0.991722
EFAU004_01055	hypothetical protein	-	-	-	1078408	1078665	258	+	1.87456	1.27511	2.47401	1.94023	0.956226	0.743537	0.852385
EFAU004_01056	hypothetical protein	-	-	-	1078736	1078927	192	-	293.402	452.582	134.223	-3.37186	-1.75354	3.68929e-11	3.87801e-10
EFAU004_01057	hypothetical protein	-	-	-	1079068	1079388	321	-	761.05	1176.9	345.2	-3.40933	-1.76949	2.91744e-15	5.46121e-14
EFAU004_01058	universal stress protein UspA	COG0589	T	Signal transduction mechanisms	1079411	1079845	435	-	763.746	1176.9	350.594	-3.35686	-1.74711	9.27013e-11	9.28031e-10
EFAU004_01059	peptidoglycan-binding protein LysM	COG1652	S	Function unknown	1080180	1080818	639	+	129.399	58.2673	200.53	3.44155	1.78306	6.40033e-06	3.14041e-05
Putative_sRNA_0980					1080881	1081114	234	-	286.42	171.947	400.894	2.33149	1.22125	1.59468e-06	8.91262e-06
EFAU004_01060	GNAT family acetyltransferase	COG3981	R	General function prediction only	1081753	1082253	501	+	69.2296	81.3102	57.1491	-1.42277	-0.508705	0.161775	0.2691
EFAU004_01061	metal-sulfur cluster biosynthetic enzyme	COG2151	R	General function prediction only	1082443	1082787	345	-	2267.02	2549.65	1984.39	-1.28485	-0.361602	0.163116	0.270837
EFAU004_01062	hypothetical protein	COG1284	S	Function unknown	1082941	1083879	939	-	1230.24	938.557	1521.93	1.62156	0.697387	0.00122709	0.00375829
EFAU004_01063	N-(5'phosphoribosyl)anthranilate isomerase family protein	COG1666	S	Function unknown	1084048	1084539	492	+	998.219	1247.79	748.651	-1.66671	-0.737006	0.000438939	0.00150328
EFAU004_01064	DEAD_2 helicase	COG1199	KL	Multiple classes	1084563	1086938	2376	-	1185.94	1194.69	1177.18	-1.01487	-0.0213015	0.898151	0.965256
EFAU004_01065	Metallo-beta-lactamase superfamily protein	COG0491	R	General function prediction only	1087264	1087890	627	+	1302.12	1800.66	803.571	-2.24083	-1.16403	3.54681e-08	2.5644e-07
EFAU004_01066	phosphoglycerate mutase family protein	COG0406	G	Carbohydrate transport and metabolism	1087913	1088617	705	+	2304.36	3380.14	1228.58	-2.75124	-1.46008	2.74747e-12	3.52528e-11
EFAU004_01067	undecaprenyl-diphosphatase	COG1968	V	Defense mechanisms	1088809	1089642	834	+	4482.83	4160.58	4805.07	1.1549	0.207772	0.271659	0.405929
EFAU004_01068	cadmium-translocating P-type ATPase	COG2217	P	Inorganic ion transport and metabolism	1089839	1091767	1929	+	11487.7	13066.2	9909.27	-1.31858	-0.398983	0.0464316	0.0931016
EFAU004_01069	hypothetical protein	COG2707	S	Function unknown	1091905	1092360	456	+	4142.53	4891.38	3393.67	-1.44132	-0.527394	0.00975245	0.024099
EFAU004_01070	hypothetical protein	-	-	-	1092830	1093099	270	+	678.114	418.441	937.787	2.24114	1.16423	3.34838e-07	2.09408e-06
EFAU004_01071	30S ribosomal protein S20	COG0268	J	Translation, ribosomal structure and biogenesis	1093499	1093753	255	+	18513.1	20344.9	16681.2	-1.21963	-0.286443	0.390133	0.538774
EFAU004_01072	DNA polymerase III subunit delta	COG1466	L	Replication, recombination and repair	1093842	1094888	1047	-	1238.49	1222.9	1254.09	1.02551	0.0363363	1	1
EFAU004_01073	DNA internalization-related competence protein ComEC/Rec2	COG2333	R	General function prediction only	1094926	1097199	2274	-	259.478	234.199	284.758	1.21588	0.282002	0.242697	0.374107
EFAU004_01074	ComE operon protein 2	COG2131	F	Nucleotide transport and metabolism	1097192	1097731	540	-	348.405	309.78	387.03	1.24937	0.3212	0.181237	0.294189
EFAU004_01075	hypothetical protein	-	-	-	1097867	1098085	219	-	215.416	114.968	315.863	2.7474	1.45807	1.70318e-07	1.10043e-06
EFAU004_01076	hypothetical protein	-	-	-	1098082	1098327	246	-	110.061	54.4647	165.656	3.04154	1.6048	3.21377e-06	1.66349e-05
EFAU004_01077	competence protein, ComEA	COG1555	L	Replication, recombination and repair	1098443	1099060	618	-	37.5208	15.2238	59.8178	3.92923	1.97425	0.00012875	0.000486013
EFAU004_01078	PDZ domain protein	COG3480	T	Signal transduction mechanisms	1099330	1100373	1044	-	2153.12	2192.19	2114.05	-1.03696	-0.0523641	0.819389	0.912547
EFAU004_01079	Phosphopantetheine adenylyltransferase, CoaD	COG0669	H	Coenzyme transport and metabolism	1100363	1100854	492	-	718.658	694.499	742.817	1.06957	0.0970341	0.694867	0.817508
EFAU004_01080	RsmD family RNA methyltransferase	COG0742	L	Replication, recombination and repair	1100851	1101411	561	-	524.717	408.836	640.597	1.56688	0.647894	0.00784389	0.0199417
EFAU004_01081	hypothetical protein	COG4471	S	Function unknown	1101530	1101868	339	-	655.617	697.81	613.423	-1.13757	-0.185951	0.416603	0.565057
EFAU004_01082	hypothetical protein	COG3679	S	Function unknown	1101852	1102298	447	-	930.659	936.462	924.856	-1.01255	-0.0179917	0.957105	1
EFAU004_01083	hypothetical protein	-	-	-	1102279	1103403	1125	-	3426.03	3772.98	3079.08	-1.22536	-0.293204	0.158932	0.264854
EFAU004_01084	pyruvate carboxylase	COG1038	C	Energy production and conversion	1103424	1106852	3429	-	14729	15992.5	13465.4	-1.18767	-0.248131	0.213119	0.337263
EFAU004_01085	cell cycle protein FtsW	COG0772	D	Cell cycle control, cell division, chromosome partitioning	1106878	1108041	1164	-	2850.09	2500.14	3200.03	1.27994	0.35608	0.0916658	0.166793
EFAU004_01086	hypothetical protein	COG4838	S	Function unknown	1108044	1108346	303	-	261.437	192.926	329.948	1.71023	0.774189	0.00484332	0.0130027
EFAU004_01087	ATP-dependent DNA helicase RecQ	COG0514	L	Replication, recombination and repair	1108460	1110232	1773	-	966.769	813.862	1119.68	1.37576	0.460225	0.0280118	0.0601856
EFAU004_01088	GTP-binding protein TypA/BipA	COG1217	T	Signal transduction mechanisms	1110493	1112322	1830	-	16147.1	6052.42	26241.8	4.33575	2.11628	6.93185e-24	2.59517e-22
EFAU004_01089	inositol monophosphatase family protein	COG0483	G	Carbohydrate transport and metabolism	1112490	1113248	759	-	1058.98	504.788	1613.18	3.19576	1.67616	1.17228e-13	1.85192e-12
EFAU004_01090	hypothetical protein	COG4476	S	Function unknown	1113263	1113538	276	-	218.769	88.6601	348.878	3.93501	1.97637	8.05441e-12	9.44751e-11
EFAU004_01091	Dihydrolipoyl dehydrogenase	COG1249	C	Energy production and conversion	1113700	1115106	1407	-	22269.9	32008.3	12531.5	-2.55422	-1.35288	1.74579e-11	1.93168e-10
EFAU004_01092	dihydrolipoamide S-succinyltransferase	COG0508	C	Energy production and conversion	1115114	1116757	1644	-	21458.5	31551.3	11365.6	-2.77602	-1.47302	9.84729e-06	4.64812e-05
EFAU004_01093	transketolase	COG0022	C	Energy production and conversion	1116782	1117759	978	-	12303.6	18306.6	6300.63	-2.90551	-1.53879	3.09892e-07	1.95597e-06
EFAU004_01094	pyruvate dehydrogenase E1 component subunit alpha	COG1071	C	Energy production and conversion	1117762	1118871	1110	-	15570.5	22651.4	8489.52	-2.66816	-1.41585	6.43115e-06	3.14425e-05
EFAU004_01095	GntR family transcriptional regulator	COG1167	KE	Multiple classes	1119332	1120756	1425	-	307.996	294.292	321.699	1.09313	0.128466	0.657195	0.787424
EFAU004_01096	guanosine 5'-monophosphate oxidoreductase	COG0516	F	Nucleotide transport and metabolism	1121020	1121997	978	-	959.654	679.156	1240.15	1.82602	0.868702	7.23325e-05	0.000290713
EFAU004_01097	amino acid or sugar ABC transport system, permease protein	COG4214	G	Carbohydrate transport and metabolism	1122254	1123459	1206	-	17.2349	21.4991	12.9707	-1.65751	-0.729015	0.296928	0.433776
EFAU004_01098	ABC transporter ATP-binding protein	COG1129	G	Carbohydrate transport and metabolism	1123461	1124987	1527	-	8.38401	13.0879	3.68015	-3.55635	-1.8304	0.148192	0.249083
EFAU004_01099	multiple sugar-binding periplasmic receptor ChvE family protein	COG4213	G	Carbohydrate transport and metabolism	1125041	1126129	1089	-	5.98459	6.54394	5.42525	-1.2062	-0.270469	0.982194	1
EFAU004_01100	LacI family transcriptional regulator	COG1879	G	Carbohydrate transport and metabolism	1126349	1127365	1017	+	143.159	205.923	80.3958	-2.56137	-1.35691	4.45509e-06	2.25477e-05
EFAU004_01101	sensor histidine kinase	COG2972	T	Signal transduction mechanisms	1127379	1128830	1452	+	149.657	271.909	27.404	-9.92224	-3.31067	2.53086e-22	8.43518e-21
EFAU004_01102	AraC family transcriptional regulator	COG4753	T	Signal transduction mechanisms	1128823	1130388	1566	+	118.042	218.387	17.6979	-12.3397	-3.62523	3.28226e-05	0.000141267
EFAU004_01103	oxidoreductase, aldo/keto reductase family protein	COG4989	R	General function prediction only	1130521	1131435	915	-	6903.59	12086.7	1720.49	-7.02513	-2.81252	9.71637e-13	1.34796e-11
EFAU004_01104	Phosphoribosylamine--glycine ligase	COG0151	F	Nucleotide transport and metabolism	1131557	1132831	1275	-	107.655	115.528	99.7818	-1.15781	-0.211396	0.557925	0.699775
EFAU004_01105	bifunctional purine biosynthesis protein PurH	COG0138	F	Nucleotide transport and metabolism	1132847	1134382	1536	-	87.7613	79.7343	95.7883	1.20134	0.264649	0.468949	0.617359
EFAU004_01106	Phosphoribosylglycinamide formyltransferase	COG0299	F	Nucleotide transport and metabolism	1134379	1134957	579	-	23.1287	22.4053	23.8521	1.06457	0.0902775	0.852955	0.936571
EFAU004_01107	Phosphoribosylformylglycinamidine cyclo-ligase	COG0150	F	Nucleotide transport and metabolism	1134954	1136006	1053	-	45.7761	44.8333	46.7189	1.04206	0.0594357	0.917306	0.977688
EFAU004_01108	Amidophosphoribosyltransferase	COG0034	F	Nucleotide transport and metabolism	1136029	1137468	1440	-	50.1009	47.7751	52.4266	1.09736	0.134041	0.798972	0.895281
EFAU004_01109	Phosphoribosylformylglycinamidine synthase II	COG0046	F	Nucleotide transport and metabolism	1137453	1139675	2223	-	71.3506	56.5004	86.2009	1.52567	0.609443	0.146033	0.246516
EFAU004_01110	Phosphoribosylformylglycinamidine synthase I	COG0047	F	Nucleotide transport and metabolism	1139676	1140347	672	-	23.406	19.0945	27.7174	1.45159	0.537634	0.48791	0.635888
EFAU004_01111	phosphoribosylformylglycinamidine synthase subunit PurS	COG1828	F	Nucleotide transport and metabolism	1140349	1140603	255	-	6.28818	7.05852	5.51784	-1.27922	-0.355262	0.707603	0.827505
EFAU004_01112	Phosphoribosylaminoimidazole-succinocarboxamide synthase	COG0152	F	Nucleotide transport and metabolism	1140603	1141331	729	-	14.8411	16.5216	13.1607	-1.25538	-0.32812	0.620618	0.756197
EFAU004_01113	hypothetical protein	-	-	-	1141587	1141964	378	+	850.688	1322.11	379.266	-3.48597	-1.80156	4.97538e-16	1.00724e-14
EFAU004_01114	ISL3 family transposase	COG3464	L	Replication, recombination and repair	1142178	1143425	1248	-	0	0	0	NA	NA	NA	NA
EFAU004_01115	Adenylosuccinate lyase	COG0015	F	Nucleotide transport and metabolism	1143664	1144959	1296	-	2969.78	2986.51	2953.04	-1.01134	-0.016262	0.846405	0.933129
EFAU004_01116	phosphoribosylaminoimidazole carboxylase, ATPase subunit	COG0026	F	Nucleotide transport and metabolism	1144972	1146096	1125	-	1669.97	1461.22	1878.72	1.28572	0.362572	0.108824	0.193003
EFAU004_01117	phosphoribosylaminoimidazole carboxylase catalytic subunit	COG0041	F	Nucleotide transport and metabolism	1146089	1146577	489	-	54.8823	16.5216	93.243	5.6437	2.49664	1.01879e-07	6.7418e-07
EFAU004_01118	xanthine permease	COG2233	F	Nucleotide transport and metabolism	1146993	1148300	1308	-	3613.3	1381.91	5844.68	4.22942	2.08046	2.47629e-13	3.73906e-12
EFAU004_01119	xanthine phosphoribosyltransferase	COG0503	F	Nucleotide transport and metabolism	1148303	1148884	582	-	954.454	211.101	1697.81	8.04262	3.00767	5.78621e-16	1.15429e-14
EFAU004_01120	oxidoreductase family, NAD-binding Rossmann fold protein	COG0673	R	General function prediction only	1149456	1150748	1293	-	40.3811	50.6942	30.068	-1.68599	-0.753594	0.140663	0.238777
EFAU004_01121	hypothetical protein	-	-	-	1150745	1151368	624	-	4.0612	3.33345	4.78894	1.43663	0.522688	0.850257	0.934736
EFAU004_01122	ABC transporter permease	COG0395	G	Carbohydrate transport and metabolism	1151371	1152207	837	-	13.2469	19.0718	7.42202	-2.56963	-1.36156	0.117943	0.206362
EFAU004_01123	ABC transporter permease	COG1175	G	Carbohydrate transport and metabolism	1152224	1153111	888	-	10.1981	15.6381	4.75807	-3.28665	-1.71662	0.0825118	0.152677
EFAU004_01124	extracellular solute-binding protein	COG1653	G	Carbohydrate transport and metabolism	1153127	1154410	1284	-	12.4982	16.2757	8.72076	-1.86631	-0.900191	0.2318	0.362419
Putative_sRNA_1030					1154492	1154749	258	-	118.406	186.479	50.3325	-3.70493	-1.88945	9.03302e-07	5.34356e-06
EFAU004_01125	hypothetical protein	-	-	-	1155093	1155776	684	-	2525.89	2345.52	2706.26	1.1538	0.206394	0.254119	0.386482
EFAU004_01126	N-acetylmuramoyl-L-alanine amidase	COG1705	NU	Multiple classes	1155794	1156411	618	-	1547.09	1358.84	1735.35	1.27708	0.352845	0.0814307	0.150984
EFAU004_01127	serine-type D-Ala-D-Ala carboxypeptidase	COG1876	M	Cell wall/membrane/envelope biogenesis	1156421	1157245	825	-	1375.97	1076.43	1675.51	1.55654	0.638343	0.00296531	0.00833766
EFAU004_01128	hypothetical protein	-	-	-	1157238	1157798	561	-	482.918	440.795	525.041	1.19112	0.252319	0.307327	0.446057
EFAU004_01129	oxidoreductase family, NAD-binding Rossmann fold protein	COG0673	R	General function prediction only	1157972	1158928	957	+	1851.9	2270.27	1433.54	-1.58368	-0.663285	0.00168346	0.00499011
Putative_sRNA_1040					1158983	1159112	130	-	81.346	72.462	90.2301	1.24521	0.316384	0.4072	0.556997
EFAU004_01130	membrane spanning protein	COG4129	S	Function unknown	1159233	1160189	957	-	323.138	369.682	276.593	-1.33656	-0.418523	0.0921555	0.16755
EFAU004_01131	membrane protein	COG4129	S	Function unknown	1160293	1160895	603	+	193.523	96.0875	290.959	3.02807	1.5984	6.0392e-08	4.17851e-07
EFAU004_01132	hypothetical protein	COG2268	S	Function unknown	1160983	1162482	1500	-	5138.33	8198.71	2077.94	-3.94559	-1.98024	4.01512e-14	6.77366e-13
EFAU004_01133	hypothetical protein	-	-	-	1162498	1163022	525	-	1538.23	2379.36	697.098	-3.41323	-1.77114	7.81181e-17	1.70797e-15
EFAU004_01134	two-component sensor histidine kinase	COG3290	T	Signal transduction mechanisms	1163197	1164069	873	+	48.1182	37.5061	58.7304	1.56589	0.646982	0.407433	0.557036
EFAU004_01135	sensory box histidine kinase	COG3290	T	Signal transduction mechanisms	1164060	1164845	786	+	65.141	67.2707	63.0112	-1.0676	-0.0943696	0.866901	0.945428
EFAU004_01136	response regulator receiver domain-containing protein	COG4565	KT	Multiple classes	1164814	1165530	717	+	62.7646	80.7502	44.7791	-1.8033	-0.850641	0.0489701	0.0978328
EFAU004_01137	D-isomer specific 2-hydroxyacid dehydrogenase	COG1052	CHR	Multiple classes	1165632	1166651	1020	-	14.9143	9.87739	19.9511	2.01988	1.01427	0.201165	0.321664
EFAU004_01138	auxin efflux carrier	COG0679	R	General function prediction only	1166670	1167728	1059	-	5.46477	5.76071	5.16882	-1.11451	-0.15641	0.914925	0.976373
EFAU004_01139	N-acetylglucosamine-6-phosphate deacetylase	COG1820	G	Carbohydrate transport and metabolism	1167949	1169097	1149	-	6110.04	7620.83	4599.24	-1.65697	-0.728551	0.000451159	0.0015432
EFAU004_01140	helix-turn-helix domain-containing protein	-	-	-	1169173	1170009	837	-	1409.58	1174.7	1644.46	1.39989	0.485317	0.0208321	0.046591
EFAU004_01141	aminotransferase AlaT	COG0436	E	Amino acid transport and metabolism	1170193	1171413	1221	-	1428.59	1288.68	1568.51	1.21715	0.28351	0.163954	0.271896
EFAU004_01142	hypothetical protein	-	-	-	1171559	1171720	162	-	11.1237	9.87739	12.37	1.25236	0.324648	0.779945	0.880458
EFAU004_01143	hypothetical protein	-	-	-	1172116	1172694	579	-	184.18	105.974	262.385	2.47593	1.30797	5.60156e-06	2.78347e-05
EFAU004_01144	hypothetical protein	-	-	-	1172697	1173083	387	-	103.487	65.5491	141.424	2.15753	1.10938	0.000977565	0.0030709
EFAU004_01145	ISEf1, transposase	COG3328	L	Replication, recombination and repair	1173243	1174421	1179	-	0.318778	0.637556	0	0	#NAME?	0.968942	1
EFAU004_01146	hypothetical protein	-	-	-	1174505	1174831	327	-	139.132	128.949	149.314	1.15793	0.21155	0.581508	0.721519
EFAU004_01147	fosfomycin resistance protein FosX domain protein	COG0346	E	Amino acid transport and metabolism	1175031	1175273	243	+	5.60425	1.7897	9.4188	5.26279	2.39583	0.100303	0.180347
Putative_sRNA_1060					1175299	1175386	88	-	56.966	55.4485	58.4835	1.05474	0.0768807	0.900165	0.967041
EFAU004_01148	hypothetical protein	-	-	-	1175545	1175835	291	-	154.231	205.796	102.667	-2.00451	-1.00325	0.00339916	0.00945056
EFAU004_01149	hypothetical protein	COG1196	D	Cell cycle control, cell division, chromosome partitioning	1176043	1176735	693	-	263.746	390.835	136.657	-2.85998	-1.516	6.77534e-09	5.52746e-08
EFAU004_01150	LysM domain-containing protein	COG1652	S	Function unknown	1177130	1177753	624	+	234.635	89.9446	379.326	4.21733	2.07633	1.09636e-13	1.74206e-12
EFAU004_01151	TatD family hydrolase	COG0084	L	Replication, recombination and repair	1177837	1178559	723	-	232.1	250.264	213.935	-1.16981	-0.22628	0.412309	0.561456
EFAU004_01152	ABC transporter ATPase	COG1116	P	Inorganic ion transport and metabolism	1178549	1179286	738	-	265.347	282.557	248.137	-1.13871	-0.187404	0.395744	0.544597
EFAU004_01153	ABC-type transporter, periplasmic component	COG0715	P	Inorganic ion transport and metabolism	1179298	1180290	993	-	256.279	256.035	256.523	1.00191	0.002748	1	1
EFAU004_01154	ABC transporter permease	COG0600	P	Inorganic ion transport and metabolism	1180305	1181048	744	-	197.911	191.751	204.07	1.06424	0.0898288	0.782763	0.88291
EFAU004_01155	pyridine nucleotide-disulfide oxidoreductase	COG1249	C	Energy production and conversion	1181289	1182611	1323	-	3216.43	3133.9	3298.95	1.05267	0.0740471	0.65322	0.783348
EFAU004_01156	ABC transporter ATP-binding protein	COG1125	E	Amino acid transport and metabolism	1182598	1183563	966	-	1455.94	1265.24	1646.65	1.30146	0.380128	0.216913	0.342277
EFAU004_01157	glycine betaine/carnitine/choline ABC transporter	COG1732	M	Cell wall/membrane/envelope biogenesis	1183560	1185098	1539	-	1816.11	1439.13	2193.09	1.5239	0.607765	0.0455129	0.0915282
EFAU004_01158	hypothetical protein	-	-	-	1185514	1185801	288	-	47.7382	18.8486	76.6278	4.06544	2.02341	2.81331e-05	0.000122824
EFAU004_01159	hypothetical protein	COG1284	S	Function unknown	1185935	1186603	669	+	157.857	23.9263	291.788	12.1953	3.60825	1.52448e-06	8.55527e-06
EFAU004_01160	hypothetical protein	-	-	-	1186894	1187634	741	-	2554.77	2543.6	2565.95	1.00879	0.0126213	0.94	0.991517
EFAU004_01161	LacI family transcriptional regulator	COG1609	K	Transcription	1187764	1188711	948	-	561.228	574.635	547.822	-1.04895	-0.0689392	0.660238	0.78997
EFAU004_01162	putative lipase/esterase	COG1073	R	General function prediction only	1188840	1189604	765	-	208.658	301.524	115.792	-2.60403	-1.38074	0.000263326	0.000943211
EFAU004_01163	hypothetical protein	-	-	-	1189608	1189997	390	-	37.1646	52.6069	21.7224	-2.42179	-1.27607	0.0073002	0.0187162
EFAU004_01164	hypothetical protein	COG4843	S	Function unknown	1190132	1190674	543	+	322.096	271.472	372.72	1.37296	0.457289	0.0912069	0.166366
EFAU004_01165	hypothetical protein	-	-	-	1190822	1191454	633	+	94.3936	65.0345	123.753	1.90288	0.928181	0.00893583	0.0223641
EFAU004_01166	hypothetical protein	-	-	-	1191847	1192740	894	-	914.327	689.331	1139.32	1.6528	0.724909	0.00119327	0.00367668
EFAU004_01167	manganese-dependent inorganic pyrophosphatase	COG1227	C	Energy production and conversion	1192922	1193848	927	-	4471.61	4226.88	4716.35	1.1158	0.158077	0.470028	0.618184
EFAU004_01168	pyruvate formate-lyase activating enzyme	COG1180	O	Posttranslational modification, protein turnover, chaperones	1193933	1194694	762	-	2914.43	5181.74	647.107	-8.00755	-3.00136	1.27066e-41	1.33566e-39
EFAU004_01169	formate acetyltransferase	COG1882	C	Energy production and conversion	1194938	1197169	2232	-	35452.3	64467.3	6437.35	-10.0146	-3.32403	2.01966e-52	4.24595e-50
EFAU004_01170	DNA topoisomerase IV subunit A	COG0188	L	Replication, recombination and repair	1197446	1199896	2451	-	10719.3	11771.9	9666.78	-1.21776	-0.284235	0.150917	0.253041
EFAU004_01171	DNA topoisomerase IV subunit B	COG0187	L	Replication, recombination and repair	1199908	1201953	2046	-	6053.12	5280	6826.24	1.29285	0.370552	0.0872314	0.160217
EFAU004_01172	CoA-binding protein	COG1832	R	General function prediction only	1202119	1202553	435	-	869.123	966.373	771.874	-1.25198	-0.324215	0.139345	0.236834
EFAU004_01173	acyl-phosphate glycerol 3-phosphate acyltransferase	COG0344	S	Function unknown	1202680	1203318	639	+	1119.06	995.878	1242.23	1.24737	0.318894	0.150757	0.252928
EFAU004_01174	aldose 1-epimerase	COG2017	G	Carbohydrate transport and metabolism	1203450	1204325	876	-	3500.86	3840.09	3161.63	-1.21459	-0.280475	0.233337	0.363575
EFAU004_01175	GTP-sensing transcriptional pleiotropic repressor CodY	COG4465	K	Transcription	1204407	1205198	792	-	3054.77	3629.06	2480.48	-1.46305	-0.548975	0.0120052	0.0289076
EFAU004_01176	ATP-dependent carboxylate-amine ligase	COG1220	O	Posttranslational modification, protein turnover, chaperones	1205216	1206616	1401	-	4672.71	4409.52	4935.89	1.11937	0.162689	0.399806	0.549357
EFAU004_01177	ATP-dependent protease HslVU, peptidase subunit	COG5405	O	Posttranslational modification, protein turnover, chaperones	1206630	1207178	549	-	1053.35	701.821	1404.88	2.00177	1.00128	0.000124819	0.000473136
EFAU004_01178	site-specific tyrosine recombinase XerC-family	COG4974	L	Replication, recombination and repair	1207215	1208120	906	-	1236.77	657.913	1815.63	2.75968	1.4645	1.84036e-11	2.01996e-10
EFAU004_01179	glucose inhibited division protein	COG1206	J	Translation, ribosomal structure and biogenesis	1208318	1209643	1326	-	5476.9	5666	5287.81	-1.07152	-0.0996606	0.641448	0.776244
EFAU004_01180	DNA topoisomerase I	COG0550	L	Replication, recombination and repair	1209663	1211741	2079	-	3962.15	2790.83	5133.47	1.83941	0.87924	1.91562e-05	8.54058e-05
EFAU004_01181	DNA processing protein DprA	COG0758	LU	Multiple classes	1211863	1212720	858	-	128.094	102.172	154.015	1.50742	0.592078	0.0557103	0.109379
EFAU004_01182	ribonuclease HII	COG0164	L	Replication, recombination and repair	1212776	1213543	768	-	993.858	726.29	1261.43	1.73681	0.796438	0.000282758	0.00100523
EFAU004_01183	ribosome biogenesis GTP-binding protein YlqF	COG1161	R	General function prediction only	1213536	1214396	861	-	819.261	432.271	1206.25	2.7905	1.48052	8.21474e-11	8.31514e-10
EFAU004_01184	glyoxalase family protein	COG3607	R	General function prediction only	1214656	1215054	399	+	112.664	106.58	118.748	1.11417	0.155966	0.643857	0.777579
EFAU004_01185	hypothetical protein	-	-	-	1215290	1215832	543	+	67.0176	75.3262	58.709	-1.28304	-0.35957	0.384578	0.534071
EFAU004_01186	signal peptidase I	COG0681	U	Intracellular trafficking, secretion, and vesicular transport	1215915	1216466	552	-	1201.36	848.699	1554.02	1.83106	0.872679	4.49777e-05	0.000189114
EFAU004_01187	hypothetical protein	COG4479	S	Function unknown	1216618	1216845	228	-	260.455	220.733	300.176	1.35991	0.443511	0.0811825	0.150831
EFAU004_01188	methionine sulfoxide reductase MsrA	COG0225	O	Posttranslational modification, protein turnover, chaperones	1216842	1217360	519	-	1099.64	859.702	1339.58	1.55819	0.639867	0.00229177	0.00661395
EFAU004_01189	hypothetical protein	COG4698	S	Function unknown	1217380	1218093	714	-	710.482	488.075	932.889	1.91136	0.934602	3.1877e-05	0.00013763
EFAU004_01190	GDSL-like lipase/acylhydrolase	COG2755	E	Amino acid transport and metabolism	1218096	1218992	897	-	709.348	407.302	1011.39	2.48316	1.31218	7.96892e-09	6.44351e-08
EFAU004_01191	DegV family protein	COG1307	S	Function unknown	1219150	1219992	843	-	5458.58	5727.32	5189.84	-1.10356	-0.142171	0.501713	0.6477
EFAU004_01192	hemolysin III family channel protein	COG1272	R	General function prediction only	1220124	1220777	654	+	553.482	572.964	533.999	-1.07297	-0.101609	0.634823	0.76973
EFAU004_01193	dihydrofolate reductase	COG0262	H	Coenzyme transport and metabolism	1220840	1221367	528	-	1451.99	1529.58	1374.41	-1.1129	-0.154329	0.449365	0.596462
EFAU004_01194	thymidylate synthase	COG0207	F	Nucleotide transport and metabolism	1221387	1222334	948	-	1548.49	1444.46	1652.52	1.14404	0.194138	0.44364	0.591007
EFAU004_01195	ABC transporter ATP-binding protein	COG0488	R	General function prediction only	1222346	1224232	1887	-	1894.8	1311.43	2478.18	1.88968	0.918145	2.24858e-05	9.88002e-05
EFAU004_01196	Na+/H+ antiporter	COG0025	P	Inorganic ion transport and metabolism	1224392	1226470	2079	-	2793.52	2212.16	3374.89	1.5256	0.609381	0.00317238	0.00886514
EFAU004_01197	hypothetical protein	-	-	-	1226483	1226758	276	-	502.638	401.108	604.168	1.50625	0.59096	0.01529	0.0356855
EFAU004_01198	hypothetical protein	-	-	-	1227120	1227575	456	-	5832.13	8768.54	2895.72	-3.02811	-1.59842	7.0658e-15	1.27886e-13
EFAU004_01199	tRNA nucleotidyltransferase/poly(A) polymerase family protein	COG0617	J	Translation, ribosomal structure and biogenesis	1227729	1228937	1209	-	1936.02	1809.09	2062.95	1.14033	0.18945	0.36267	0.51039
EFAU004_01200	MazG nucleotide pyrophosphohydrolase domain-containing protein	COG1694	R	General function prediction only	1229049	1229381	333	-	221.725	203.004	240.447	1.18444	0.244208	0.400226	0.549657
EFAU004_01201	hypothetical protein	COG1284	S	Function unknown	1229529	1230404	876	+	134.318	126.79	141.845	1.11873	0.161866	0.562684	0.704127
EFAU004_01202	hypothetical protein	COG5582	S	Function unknown	1230486	1231067	582	-	1296.95	1206.43	1387.47	1.15007	0.201716	0.340951	0.487353
EFAU004_01203	hypothetical protein	COG3071	H	Coenzyme transport and metabolism	1231073	1232332	1260	-	2608.91	2340.89	2876.92	1.22899	0.297472	0.151698	0.254038
EFAU004_01204	hypothetical protein	-	-	-	1232334	1233380	1047	-	1814.56	2222.77	1406.36	-1.58051	-0.66039	0.0311882	0.0660755
EFAU004_01205	DNA-binding protein HU	COG0776	L	Replication, recombination and repair	1233615	1233890	276	-	60228	77874.4	42581.6	-1.82883	-0.87092	0.00288164	0.00817024
EFAU004_01206	ribosome-associated GTPase EngA	COG1160	R	General function prediction only	1234133	1235443	1311	-	6221.55	4755.61	7687.49	1.61651	0.692881	0.000964817	0.00303434
EFAU004_01207	30S ribosomal protein S1	COG0539	J	Translation, ribosomal structure and biogenesis	1235625	1236854	1230	-	23360.8	31552.2	15169.3	-2.08	-1.05658	1.2196e-07	7.99318e-07
EFAU004_01208	cytidylate kinase	COG0283	F	Nucleotide transport and metabolism	1236989	1237669	681	-	2134.11	1795.85	2472.37	1.37671	0.461227	0.0326544	0.0685968
EFAU004_01209	LysM domain-containing protein	COG1426	S	Function unknown	1237718	1238353	636	-	7224.81	6663.97	7785.66	1.16832	0.224437	0.273777	0.407091
EFAU004_01210	RecQ familyATP-dependent DNA helicase	COG0514	L	Replication, recombination and repair	1238419	1239822	1404	-	184.204	164.656	203.752	1.23744	0.307358	0.239059	0.370384
EFAU004_01211	hypothetical protein	COG4955	S	Function unknown	1239809	1240840	1032	-	48.4159	29.4638	67.368	2.28647	1.19312	0.00795744	0.0201741
EFAU004_01212	ferredoxin	COG1141	C	Energy production and conversion	1240871	1241092	222	+	61.5666	28.6579	94.4753	3.29666	1.72101	0.00135169	0.00410463
EFAU004_01213	hydrolase	COG3571	R	General function prediction only	1241257	1241994	738	-	400.498	450.09	350.905	-1.28265	-0.359131	0.115939	0.204295
EFAU004_01214	Putative dipeptidase	COG0624	E	Amino acid transport and metabolism	1242147	1243487	1341	-	19704	29106.9	10301.2	-2.82559	-1.49855	1.05054e-13	1.67902e-12
EFAU004_01215	C4-dicarboxylate anaerobic carrier	COG1288	S	Function unknown	1243724	1245247	1524	-	59968.3	96540.9	23395.7	-4.12643	-2.04489	1.57129e-23	5.72578e-22
EFAU004_01216	membrane protein	COG3601	S	Function unknown	1245625	1246236	612	-	3443.82	4900.37	1987.28	-2.46587	-1.3021	2.02681e-10	1.97127e-09
sefa1496.1FMN					1246361	1246484	124	-	401.04	519.79	282.291	-1.84133	-0.880746	0.0926955	0.168218
EFAU004_01217	16S rRNA pseudouridine synthase A	COG1187	J	Translation, ribosomal structure and biogenesis	1246566	1247282	717	-	1566.84	1389.72	1743.96	1.2549	0.327573	0.124945	0.217084
EFAU004_01218	segregation and condensation protein B	COG1386	K	Transcription	1247288	1247857	570	-	958.18	706.717	1209.64	1.71164	0.775376	0.00058696	0.00194209
EFAU004_01219	segregation and condensation protein A	COG1354	S	Function unknown	1247841	1248638	798	-	607.126	426.2	788.052	1.84902	0.886761	0.000226415	0.000817426
EFAU004_01220	hypothetical protein	-	-	-	1248608	1248979	372	-	593.097	359.094	827.1	2.3033	1.2037	1.97681e-06	1.07837e-05
EFAU004_01221	site-specific tyrosine recombinase XerD-family	COG4974	L	Replication, recombination and repair	1248998	1249885	888	-	960.874	567.071	1354.68	2.3889	1.25635	2.56089e-08	1.8916e-07
EFAU004_01222	hypothetical protein	-	-	-	1249842	1250012	171	-	77.6619	31.3765	123.947	3.95033	1.98197	4.58536e-07	2.83525e-06
EFAU004_01223	transcriptional regulator, FUR family	COG0735	P	Inorganic ion transport and metabolism	1249981	1250448	468	-	867.183	745.171	989.195	1.32747	0.408683	0.0799347	0.149222
EFAU004_01224	hypothetical protein	COG2996	S	Function unknown	1250559	1251422	864	-	900.2	633.218	1167.18	1.84325	0.882253	0.000228745	0.000824751
EFAU004_01225	hypothetical protein	COG5271	R	General function prediction only	1251618	1253720	2103	-	3547.47	2784.43	4310.51	1.54808	0.630476	0.00209498	0.00609105
EFAU004_01226	RNA polymerase sigma factor RpoD	COG0568	K	Transcription	1253937	1255046	1110	-	7456.98	7627.59	7286.38	-1.04683	-0.0660256	0.773507	0.874998
EFAU004_01227	DNA primase	COG0358	L	Replication, recombination and repair	1255070	1256911	1842	-	6479.24	4981.09	7977.39	1.60154	0.679456	0.00076359	0.0024494
EFAU004_01228	cation transporter E1-E2 family ATPase	COG0474	P	Inorganic ion transport and metabolism	1257093	1259408	2316	-	6464.51	4649.36	8279.66	1.78082	0.832539	4.19944e-05	0.000178216
EFAU004_01229	membrane protein	COG2035	S	Function unknown	1259593	1260453	861	-	1153.28	621.878	1684.69	2.70903	1.43778	3.25511e-11	3.44814e-10
EFAU004_01230	hypothetical protein	COG0741	M	Cell wall/membrane/envelope biogenesis	1260512	1261144	633	-	205.398	53.6361	357.159	6.65894	2.73529	1.02338e-05	4.79744e-05
EFAU004_01231	alpha/beta hydrolase	COG0596	R	General function prediction only	1261353	1262072	720	+	454.899	242.018	667.78	2.75922	1.46426	1.93501e-09	1.717e-08
EFAU004_01232	ysyl-tRNA synthetase	COG2898	S	Function unknown	1262098	1264689	2592	+	2682.86	2433.89	2931.83	1.20459	0.268537	0.166192	0.274248
EFAU004_01233	translation elongation factor Tu	COG0050	J	Translation, ribosomal structure and biogenesis	1264877	1266064	1188	-	7104.83	8383.68	5825.97	-1.43902	-0.525085	0.0102988	0.0252211
EFAU004_01234	hypothetical protein	COG5294	S	Function unknown	1266432	1266788	357	+	941.805	1124.83	758.782	-1.48241	-0.567946	0.0172546	0.0395944
EFAU004_01235	hypothetical protein	-	-	-	1267029	1268033	1005	-	1453.03	1317.49	1588.56	1.20575	0.269925	0.256932	0.389028
EFAU004_01236	oxidoreductase, aldo/keto reductase family protein	COG0656	R	General function prediction only	1268199	1269050	852	+	3252.02	3710.55	2793.49	-1.32829	-0.409565	0.0365257	0.0755297
EFAU004_01237	hypothetical protein	-	-	-	1269067	1269312	246	+	1483.11	1725.23	1240.99	-1.3902	-0.475292	0.0246592	0.0539148
EFAU004_01238	hypothetical protein	-	-	-	1269499	1270203	705	+	14804.6	17993.2	11616	-1.549	-0.631335	0.060861	0.117633
EFAU004_01239	acetyl-CoA acetyltransferase/hydroxymethylglutaryl-CoA reductase, degradative	COG1257	I	Lipid transport and metabolism	1270533	1272974	2442	-	6460.9	5941.57	6980.24	1.17481	0.232432	0.186632	0.301993
EFAU004_01240	hydroxymethylglutaryl-CoA synthase	COG3425	I	Lipid transport and metabolism	1273159	1274313	1155	+	3582	2435.34	4728.67	1.94169	0.957311	2.4268e-06	1.30304e-05
EFAU004_01241	hypothetical protein	COG2226	H	Coenzyme transport and metabolism	1274335	1275087	753	-	141.984	87.1163	196.852	2.25965	1.1761	0.0232518	0.0512478
Putative_sRNA_1150					1275233	1275376	144	-	502.279	500.317	504.242	1.00784	0.011273	0.839946	0.928779
EFAU004_01242	calcium-translocating P-type ATPase	COG0474	P	Inorganic ion transport and metabolism	1275451	1278117	2667	-	6133.98	4300.12	7967.83	1.85293	0.88981	0.000641853	0.00210334
EFAU004_01243	cardiolipin synthetase (Cls)	COG1502	I	Lipid transport and metabolism	1278458	1279909	1452	+	1668.65	877.421	2459.89	2.80354	1.48725	4.69267e-12	5.77705e-11
EFAU004_01244	phosphomethylpyrimidine kinase	COG0351	H	Coenzyme transport and metabolism	1280238	1281053	816	-	1299.44	1199.52	1399.35	1.16659	0.222299	0.254269	0.386494
EFAU004_01245	hypothetical protein	-	-	-	1281347	1281622	276	+	2.86662	2.18131	3.55193	1.62835	0.703408	0.854252	0.937242
EFAU004_01246	transcriptional regulator Spx	COG1393	P	Inorganic ion transport and metabolism	1282049	1282504	456	+	14.7895	9.21713	20.3619	2.20913	1.14348	0.144806	0.244897
EFAU004_01247	hypothetical protein	-	-	-	1282584	1283333	750	-	591.876	485.648	698.105	1.43747	0.523534	0.0241472	0.0530928
EFAU004_01248	PadR family transcriptional regulator	COG1695	K	Transcription	1283334	1283660	327	-	131.916	76.31	187.521	2.45736	1.29711	0.00076483	0.0024505
EFAU004_01249	universal stress protein	COG0589	T	Signal transduction mechanisms	1283808	1284248	441	-	7442.57	13934.5	950.631	-14.6582	-3.87363	8.85647e-16	1.72891e-14
EFAU004_01250	6-phospho-beta-glucosidase	COG2723	G	Carbohydrate transport and metabolism	1284329	1285726	1398	-	576.513	762.033	390.993	-1.94897	-0.962711	2.2485e-05	9.88002e-05
EFAU004_01251	PTS system lactose/cellobiose-specific transporter subunit IIC	COG1455	G	Carbohydrate transport and metabolism	1285879	1287150	1272	+	441.793	800.85	82.7368	-9.67949	-3.27493	1.64969e-24	6.63029e-23
EFAU004_01252	GntR family transcriptional regulator	COG2188	K	Transcription	1287277	1287996	720	+	320.991	285.466	356.516	1.24889	0.320646	0.252048	0.384831
Putative_sRNA_1160					1288073	1288157	85	+	177.003	179.028	174.978	-1.02315	-0.0330162	0.996858	1
EFAU004_01253	glyoxalase family protein	COG0346	E	Amino acid transport and metabolism	1288374	1289348	975	+	147.305	138.115	156.494	1.13307	0.180237	0.727933	0.841913
EFAU004_01254	phospholipase/carboxylesterase	COG0400	R	General function prediction only	1289401	1290006	606	+	130.912	133.37	128.454	-1.03828	-0.0541892	0.872517	0.949204
EFAU004_01255	Class II Aldolase and Adducin N-terminal domain protein	COG0235	G	Carbohydrate transport and metabolism	1290100	1290852	753	-	939.426	1503.63	375.221	-4.00733	-2.00264	4.79787e-16	9.78551e-15
EFAU004_01256	hypothetical protein	-	-	-	1290866	1291126	261	-	152.343	246.203	58.4835	-4.20978	-2.07375	2.28947e-11	2.47318e-10
EFAU004_01257	PTS system galactitol-specific transporter subunit IIC	COG3775	G	Carbohydrate transport and metabolism	1291148	1292509	1362	-	1624.9	2746	503.793	-5.45066	-2.44643	2.21825e-28	1.12268e-26
EFAU004_01258	PTS system galactitol-specific transporter subunit IIB	COG3414	G	Carbohydrate transport and metabolism	1292582	1292881	300	-	190.839	317.671	64.0061	-4.96315	-2.31125	5.87681e-13	8.45332e-12
EFAU004_01259	IS116/IS110/IS902 family transposase	COG3547	L	Replication, recombination and repair	1293291	1294541	1251	+	0	0	0	NA	NA	NA	NA
EFAU004_01260	PRD domain-containing protein	-	-	-	1294684	1295016	333	-	600.387	1105.08	95.6909	-11.5485	-3.52963	3.55963e-42	3.89139e-40
EFAU004_01261	transcriptional antiterminator bglG	COG3711	K	Transcription	1295016	1296878	1863	-	2565.52	4675.39	455.652	-10.2609	-3.35908	1.75825e-49	3.20354e-47
EFAU004_01262	Integrase core domain protein	COG2826	L	Replication, recombination and repair	1297084	1298058	975	-	7.26827	7.30447	7.23208	-1.01001	-0.0143677	1	1
EFAU004_01263	ISEf1, transposase	COG3328	L	Replication, recombination and repair	1298269	1299447	1179	-	0	0	0	NA	NA	NA	NA
EFAU004_01264	hypothetical protein	-	-	-	1299671	1299865	195	+	1.27736	1.66673	0.887984	-1.87698	-0.908413	0.880522	0.954865
EFAU004_01265	hypothetical protein	-	-	-	1300134	1300427	294	+	38.7067	36.9461	40.4674	1.09531	0.131337	0.829234	0.919763
EFAU004_01266	GNAT family acetyltransferase	COG0456	R	General function prediction only	1300529	1300963	435	-	32.5761	32.8975	32.2547	-1.01993	-0.0284697	0.995673	1
EFAU004_01267	L-ribulose-5-phosphate 4-epimerase	COG0235	G	Carbohydrate transport and metabolism	1301195	1301905	711	-	41.4891	70.449	12.5291	-5.62282	-2.49129	1.74653e-06	9.66248e-06
EFAU004_01268	L-xylulose 5-phosphate 3-epimerase	COG3623	G	Carbohydrate transport and metabolism	1301895	1302755	861	-	20.9584	34.464	7.45289	-4.62425	-2.20922	0.00093963	0.00296537
EFAU004_01269	3-keto-L-gulonate-6-phosphate decarboxylase	COG0269	G	Carbohydrate transport and metabolism	1302760	1303398	639	-	29.2797	49.7105	8.84897	-5.61766	-2.48997	2.71958e-05	0.000118922
EFAU004_01270	PTS system ascorbate-specific transporter subunit IIB	COG3414	G	Carbohydrate transport and metabolism	1303413	1303712	300	-	6.6008	10.5377	2.66395	-3.95565	-1.98391	0.319548	0.460372
EFAU004_01271	PTS system ascorbate-specific transporter subunit IIC	COG3037	S	Function unknown	1303755	1305239	1485	-	36.1893	63.0216	9.35707	-6.73518	-2.75172	8.75738e-07	5.19174e-06
EFAU004_01272	PTS system ascorbate-specific transporter subunit IIA	COG1762	GT	Multiple classes	1305259	1305720	462	-	6.72739	12.0587	1.39608	-8.63753	-3.11062	0.02308	0.0509304
EFAU004_01273	L-ascorbate 6-phosphate lactonase, UlaG	COG2220	R	General function prediction only	1305738	1306805	1068	-	17.3321	30.2243	4.43992	-6.80741	-2.76711	0.000301145	0.0010661
EFAU004_01274	DeoR-like helix-turn-helix protein	COG1349	KG	Multiple classes	1307023	1307793	771	+	74.8762	99.2299	50.5225	-1.96407	-0.973849	0.0093597	0.0233182
EFAU004_01275	helix-turn-helix domain-containing protein	COG1476	K	Transcription	1308066	1308893	828	-	1061.24	1037.21	1085.27	1.04633	0.0653441	0.729453	0.842957
EFAU004_01276	glycosyl transferase, MGT family	COG1819	GC	Multiple classes	1309461	1310696	1236	+	185.468	118.693	252.242	2.12516	1.08757	0.000133622	0.000502324
EFAU004_01277	hypothetical protein	-	-	-	1311695	1311955	261	-	26.7214	47.6067	5.836	-8.15742	-3.02811	4.0825e-06	2.08162e-05
EFAU004_01278	PTS system transporter subunit IIC	COG1455	G	Carbohydrate transport and metabolism	1311982	1313283	1302	-	213.256	381.162	45.3489	-8.40511	-3.07127	3.49288e-25	1.49157e-23
EFAU004_01279	PTS system, IICBA component	COG2190	G	Carbohydrate transport and metabolism	1313575	1314033	459	-	8.55574	11.2755	5.836	-1.93206	-0.950137	0.37559	0.524789
EFAU004_01280	glycosyl hydrolase family protein	COG1486	G	Carbohydrate transport and metabolism	1314046	1315371	1326	-	13.0308	17.1819	8.87984	-1.93493	-0.952281	0.206405	0.327781
EFAU004_01281	PTS system, N-acetylglucosamine-specific IIABC component	COG1263	G	Carbohydrate transport and metabolism	1315388	1316800	1413	-	9.75518	11.4212	8.0892	-1.4119	-0.497639	0.692999	0.816364
EFAU004_01282	protein YebG	COG3394	S	Function unknown	1316817	1317581	765	-	0.431803	0.514586	0.349021	-1.47437	-0.560099	1	1
EFAU004_01283	BglG family transcriptional antiterminator	COG3711	K	Transcription	1317685	1318560	876	-	29.1754	42.8752	15.4756	-2.7705	-1.47015	0.00704659	0.0181682
Putative_sRNA_1180					1325473	1325704	232	-	91.3087	44.9657	137.652	3.06126	1.61413	0.0001844	0.000673749
EFAU004_01285	sensor histidine kinase	COG0642	T	Signal transduction mechanisms	1326062	1327567	1506	-	4208.94	3982.9	4434.97	1.1135	0.155105	0.489852	0.637811
EFAU004_01286	DNA-binding response regulator	COG0745	TK	Multiple classes	1327564	1328250	687	-	3075.03	3080.44	3069.61	-1.00353	-0.00507949	0.896719	0.964856
EFAU004_01287	6-phosphogluconate dehydrogenase	COG0362	G	Carbohydrate transport and metabolism	1328443	1329864	1422	-	23573	27399.5	19746.5	-1.38757	-0.472557	0.0139826	0.0330079
EFAU004_01288	50S ribosomal protein L32	COG0333	J	Translation, ribosomal structure and biogenesis	1330034	1330213	180	-	12199.5	12502.5	11896.6	-1.05093	-0.0716619	0.857889	0.938571
EFAU004_01289	nucleic acid-binding protein	COG1399	R	General function prediction only	1330271	1330840	570	-	5418.91	1043.88	9793.94	9.38226	3.22994	3.34041e-49	5.70583e-47
EFAU004_01290	LysR family transcriptional regulator	COG0583	K	Transcription	1331026	1331928	903	+	150.149	81.7018	218.596	2.67553	1.41983	2.9262e-06	1.53794e-05
EFAU004_01291	Pyruvate kinase	COG0469	G	Carbohydrate transport and metabolism	1331963	1333747	1785	-	52073.5	39552.2	64594.9	1.63315	0.707661	0.000460728	0.001572
EFAU004_01292	6-phosphofructokinase	COG0205	G	Carbohydrate transport and metabolism	1333821	1334783	963	-	16782.5	11714.4	21850.6	1.86527	0.899386	1.01762e-05	4.7786e-05
EFAU004_01293	DNA polymerase III subunit alpha	COG0587	L	Replication, recombination and repair	1334951	1338265	3315	-	2302.42	2266.45	2338.4	1.03175	0.0450874	0.814511	0.907854
EFAU004_01294	hypothetical protein	-	-	-	1338496	1338681	186	+	2299.75	3504.77	1094.73	-3.2015	-1.67875	3.72049e-06	1.9113e-05
EFAU004_01295	transporter, major facilitator family protein	COG2814	G	Carbohydrate transport and metabolism	1338743	1339939	1197	-	2920.55	3444.21	2396.89	-1.43695	-0.52301	0.00923347	0.0230668
EFAU004_01296	xanthine/uracil/vitamin C permease	COG2252	R	General function prediction only	1340109	1341653	1545	-	318.621	115.56	521.681	4.51436	2.17452	1.30437e-13	2.02548e-12
EFAU004_01297	HAD superfamily hydrolase	COG0561	R	General function prediction only	1341838	1342647	810	+	877.185	705.538	1048.83	1.48657	0.571987	0.0110724	0.0269225
EFAU004_01298	IS1251-like transposase	COG3464	L	Replication, recombination and repair	1342931	1344121	1191	+	0	0	0	NA	NA	NA	NA
Putative_sRNA_1190					1344161	1344295	135	-	1001.09	1053.96	948.217	-1.11151	-0.152526	0.726816	0.841333
EFAU004_01299	Penicillin binding protein transpeptidase domain protein	COG0768	M	Cell wall/membrane/envelope biogenesis	1344343	1346496	2154	-	5837.33	4571.09	7103.56	1.55402	0.636004	0.00148119	0.0044681
EFAU004_01300	RpiR family transcriptional regulator	COG1737	K	Transcription	1346790	1347638	849	-	510.611	266.468	754.753	2.83243	1.50204	1.33823e-07	8.70806e-07
EFAU004_01301	threonyl-tRNA synthetase	COG0441	J	Translation, ribosomal structure and biogenesis	1347862	1349802	1941	-	14704.4	17846.1	11562.6	-1.54343	-0.626138	0.00150086	0.00450259
EFAU004_01302	4-oxalocrotonate tautomerase	COG1942	R	General function prediction only	1350139	1350318	180	-	823.557	1058.48	588.631	-1.79821	-0.846563	0.000142026	0.000529547
EFAU004_01303	cadmium-translocating P-type ATPase	COG2217	P	Inorganic ion transport and metabolism	1350365	1352188	1824	-	4563.57	5841.66	3285.48	-1.77802	-0.830276	5.82693e-05	0.000239474
EFAU004_01304	DNA helicase IV	COG3973	R	General function prediction only	1352466	1354745	2280	+	1574.55	1004.53	2144.56	2.13488	1.09416	8.54399e-05	0.000336466
EFAU004_01305	hypothetical protein	-	-	-	1354838	1355485	648	-	828.322	995.377	661.268	-1.50526	-0.590008	0.00682046	0.0176185
EFAU004_01306	hypothetical protein	COG0217	S	Function unknown	1355664	1356383	720	-	6601.32	6546.26	6656.38	1.01682	0.0240671	0.896455	0.964856
EFAU004_01307	nucleotidyltransferase	COG1323	R	General function prediction only	1356514	1357665	1152	-	2153.71	1670.92	2636.51	1.57788	0.657991	0.0112809	0.0273808
EFAU004_01308	methyltransferase domain protein	COG2226	H	Coenzyme transport and metabolism	1357882	1358622	741	-	6284.71	5449.39	7120.04	1.30658	0.385791	0.0604487	0.117002
EFAU004_01309	ribosome-associated protein	COG0799	S	Function unknown	1358626	1358886	261	-	1292.15	1030.07	1554.24	1.50887	0.593465	0.00497833	0.0133131
EFAU004_01310	HD domain-containing protein	COG1713	H	Coenzyme transport and metabolism	1359006	1359599	594	-	3448.11	2815.56	4080.66	1.44933	0.535382	0.00998013	0.0245727
EFAU004_01311	nicotinic acid mononucleotide adenylyltransferase	COG1057	H	Coenzyme transport and metabolism	1359583	1360233	651	-	4565.42	3636.93	5493.91	1.51059	0.595115	0.00375984	0.0103794
EFAU004_01312	RNA-binding protein YhbY	COG1534	J	Translation, ribosomal structure and biogenesis	1360243	1360554	312	-	1018.45	709.986	1326.91	1.86893	0.902212	4.47967e-05	0.000188643
EFAU004_01313	ribosome biogenesis GTPase YqeH	COG1161	R	General function prediction only	1360570	1361679	1110	-	7797.87	5248.17	10347.6	1.97165	0.979406	2.05654e-06	1.1174e-05
EFAU004_01314	HAD superfamily hydrolase	COG2179	R	General function prediction only	1361676	1362203	528	-	3189.04	2149.19	4228.89	1.96766	0.976482	2.85155e-06	1.5016e-05
EFAU004_01315	acetyl-CoA carboxylase, carboxyl transferase subunit alpha	COG0825	I	Lipid transport and metabolism	1362383	1363168	786	-	14230.4	15924.6	12536.2	-1.27028	-0.345151	0.0957782	0.172843
EFAU004_01316	acetyl-CoA carboxylase, carboxyl transferase subunit beta	COG0777	I	Lipid transport and metabolism	1363161	1364030	870	-	18840.1	20162.2	17518	-1.15094	-0.202814	0.331657	0.476561
EFAU004_01317	acetyl-CoA carboxylase, biotin carboxylase subunit	COG0439	I	Lipid transport and metabolism	1364031	1365410	1380	-	23714.1	25108.3	22319.8	-1.12494	-0.169843	0.41967	0.567801
EFAU004_01318	(3R)-hydroxymyristoyl-[acyl carrier protein] dehydratase	COG0764	I	Lipid transport and metabolism	1365418	1365837	420	-	9406	9462.6	9349.39	-1.01211	-0.0173644	0.935657	0.989227
EFAU004_01319	acetyl-CoA carboxylase, biotin carboxyl carrier protein	COG0511	I	Lipid transport and metabolism	1365862	1366338	477	-	6472.72	6573.07	6372.37	-1.0315	-0.0447374	0.848029	0.933533
EFAU004_01320	beta-ketoacyl-acyl-carrier-protein synthase II	COG0304	IQ	Multiple classes	1366341	1367576	1236	-	16070.9	15868.5	16273.2	1.02551	0.0363385	0.859586	0.939324
EFAU004_01321	3-oxoacyl-ACP reductase	COG1028	IQR	Multiple classes	1367595	1368332	738	-	8332.44	7462.72	9202.16	1.23308	0.30227	0.285071	0.419773
EFAU004_01322	Malonyl CoA-acyl carrier protein transacylase	COG0331	I	Lipid transport and metabolism	1368344	1369261	918	-	13621.3	10931.7	16310.9	1.49207	0.577318	0.0434683	0.0877392
EFAU004_01323	acyl carrier protein	COG0236	IQ	Multiple classes	1369368	1369592	225	-	35363	41281.2	29444.9	-1.40198	-0.487469	0.276136	0.410375
EFAU004_01324	3-oxoacyl-ACP synthase	COG0332	I	Lipid transport and metabolism	1369645	1370607	963	-	21281	13585.1	28976.9	2.13299	1.09288	1.62506e-06	9.04542e-06
EFAU004_01325	MarR family transcriptional regulator	COG1846	K	Transcription	1370617	1371057	441	-	9514.29	6043.85	12984.7	2.14842	1.10327	5.21207e-08	3.67129e-07
EFAU004_01326	excinuclease ABC	COG0322	L	Replication, recombination and repair	1371363	1372328	966	+	152.849	39.3734	266.324	6.76407	2.75789	0.00110005	0.00341253
EFAU004_01327	hypothetical protein	COG4703	S	Function unknown	1372385	1372615	231	-	5143.78	6686.11	3601.44	-1.85651	-0.892594	0.0914317	0.166488
EFAU004_01328	2-hydroxy-3-oxopropionate reductase	COG2084	I	Lipid transport and metabolism	1372701	1373588	888	-	2255.48	2787.09	1723.86	-1.61677	-0.693116	0.000468229	0.00158723
EFAU004_01329	glycosyl transferase family protein	COG0438	M	Cell wall/membrane/envelope biogenesis	1373677	1374900	1224	-	2845.56	2753.2	2937.92	1.06709	0.0936811	0.597474	0.736867
EFAU004_01330	glycosyl transferase family protein	COG0438	M	Cell wall/membrane/envelope biogenesis	1374917	1375963	1047	-	1923.38	1937.08	1909.67	-1.01435	-0.0205561	0.987016	1
EFAU004_01331	phosphoenolpyruvate-protein phosphotransferase	COG1080	G	Carbohydrate transport and metabolism	1376127	1377854	1728	-	175806	244352	107260	-2.27813	-1.18785	1.81693e-09	1.61748e-08
EFAU004_01332	phosphocarrier protein HPr	COG1925	G	Carbohydrate transport and metabolism	1377854	1378120	267	-	20675.3	28637.4	12713.2	-2.25257	-1.17157	2.12745e-09	1.85761e-08
EFAU004_01333	UvrB/UvrC protein/AAA ATPase	COG0542	O	Posttranslational modification, protein turnover, chaperones	1378737	1380833	2097	+	10660.2	13416.5	7903.91	-1.69745	-0.763372	0.00020398	0.000742315
EFAU004_01334	hypothetical protein	-	-	-	1380981	1381301	321	+	3334.35	4202.5	2466.2	-1.70404	-0.768956	0.000139925	0.000523138
EFAU004_01335	hypothetical protein	-	-	-	1381506	1381730	225	-	12.9478	7.1815	18.7141	2.60588	1.38177	0.103793	0.185282
EFAU004_01336	peptide chain release factor 3	COG4108	J	Translation, ribosomal structure and biogenesis	1381928	1383508	1581	-	3991.26	3076.39	4906.13	1.59477	0.673346	0.00131303	0.00400503
EFAU004_01337	hemolysin	COG1253	R	General function prediction only	1383909	1385285	1377	-	4439.57	1913.95	6965.2	3.63918	1.86361	5.1864e-19	1.36293e-17
EFAU004_01338	permease	COG0628	R	General function prediction only	1385413	1386531	1119	-	2995.57	3299.32	2691.83	-1.22568	-0.293578	0.150341	0.252385
EFAU004_01339	GNAT family acetyltransferase	COG2153	R	General function prediction only	1386673	1387107	435	+	2014.42	2623.57	1405.26	-1.86696	-0.900691	0.137381	0.233787
EFAU004_01340	hypothetical protein	COG3557	J	Translation, ribosomal structure and biogenesis	1387185	1387718	534	-	7248.37	7501.96	6994.78	-1.07251	-0.10099	0.613164	0.749788
EFAU004_01341	A/G-specific adenine glycosylase	COG1194	L	Replication, recombination and repair	1387812	1388990	1179	-	885.532	681.01	1090.05	1.60064	0.678652	0.00182068	0.0053447
EFAU004_01342	recombination regulator RecX	COG2137	R	General function prediction only	1388983	1389780	798	-	340.274	169.433	511.115	3.01662	1.59293	4.52717e-10	4.2961e-09
EFAU004_01343	23S rRNA (uracil-5-)-methyltransferase	COG2265	J	Translation, ribosomal structure and biogenesis	1389887	1391269	1383	+	755.614	548.569	962.66	1.75486	0.811353	0.000314047	0.00110747
EFAU004_01344	chitin binding protein	COG3397	S	Function unknown	1391443	1392021	579	-	631.32	1012.56	250.081	-4.04892	-2.01754	2.35548e-17	5.3646e-16
EFAU004_01345	TspO/MBR family protein	COG3476	T	Signal transduction mechanisms	1392343	1392813	471	+	1569.12	2204.65	933.579	-2.36151	-1.23971	9.32297e-09	7.32175e-08
EFAU004_01346	transcriptional regulator	COG1316	K	Transcription	1392921	1394147	1227	-	2888.75	2010.02	3767.47	1.87434	0.906385	8.72296e-06	4.14606e-05
EFAU004_01347	major cold shock protein CspA	COG1278	K	Transcription	1394901	1395101	201	-	15329.8	22864.1	7795.51	-2.93299	-1.55237	5.02125e-09	4.1585e-08
EFAU004_01348	superoxide dismutase	COG0605	P	Inorganic ion transport and metabolism	1395235	1395843	609	-	21855.1	25970.9	17739.2	-1.46404	-0.549955	0.00862816	0.0217249
EFAU004_01349	cell wall teichoic acid glycosylation protein GtcA family protein	COG2246	S	Function unknown	1395928	1396398	471	-	778.833	591.773	965.894	1.6322	0.70682	0.00101369	0.00316619
EFAU004_01350	cation diffusion facilitator family transporter	COG1230	P	Inorganic ion transport and metabolism	1396446	1397345	900	-	264.944	171.1	358.788	2.09695	1.0683	3.88146e-05	0.00016575
EFAU004_01351	hypothetical protein	-	-	-	1397506	1398309	804	+	867.525	407.625	1327.42	3.25648	1.70331	9.83747e-09	7.65977e-08
EFAU004_01352	4-phosphoerythronate dehydrogenase	COG0111	HE	Multiple classes	1398487	1399434	948	+	2537.76	3837.24	1238.28	-3.09884	-1.63173	5.97245e-15	1.08818e-13
EFAU004_01353	HesB-like domain-containing protein	COG4841	S	Function unknown	1399502	1399795	294	-	1773.23	1906.5	1639.95	-1.16253	-0.21727	0.296429	0.433462
EFAU004_01354	TrkA-C domain-containing protein	COG0569	P	Inorganic ion transport and metabolism	1399823	1400488	666	-	1518.94	1523.52	1514.36	-1.00605	-0.00869892	0.943269	0.993048
EFAU004_01355	LuxR family DNA-binding response regulator (LiaR)	COG2197	TK	Multiple classes	1400628	1401260	633	-	786.936	512.73	1061.14	2.0696	1.04935	3.18935e-06	1.65398e-05
EFAU004_01356	sensor histidine kinase (LiaS)	COG4585	T	Signal transduction mechanisms	1401267	1402334	1068	-	1053.49	559.476	1547.51	2.766	1.4678	2.82408e-11	3.01493e-10
EFAU004_01357	membrane protein (LiaF)	COG4758	S	Function unknown	1402331	1403062	732	-	371.133	153.549	588.717	3.83407	1.93888	1.69267e-11	1.88819e-10
EFAU004_01358	transcription elongation factor GreA	COG0782	K	Transcription	1403231	1403710	480	-	6068.41	6121.34	6015.48	-1.0176	-0.0251672	0.85413	0.937242
EFAU004_01359	putative aminodeoxychorismate lyase	COG1559	R	General function prediction only	1403846	1405021	1176	-	2730.83	1024.54	4437.12	4.33084	2.11465	1.15859e-22	4.05954e-21
EFAU004_01360	Beta-lactamase	COG1680	V	Defense mechanisms	1405225	1406394	1170	+	434.153	184.611	683.695	3.70343	1.88886	1.57263e-14	2.73757e-13
EFAU004_01361	hypothetical protein	COG1287	R	General function prediction only	1406661	1408283	1623	-	672.102	604.797	739.408	1.22257	0.28992	0.175266	0.287517
EFAU004_01362	ISL3 family transposase	COG3464	L	Replication, recombination and repair	1408780	1409433	654	+	7.13465	2.05834	12.211	5.93242	2.56862	0.0519315	0.102476
EFAU004_01363	Integrase	COG2826	L	Replication, recombination and repair	1409430	1410383	954	-	0.269481	0	0.538963	Inf	Inf	1	1
EFAU004_01364	IS1251-like transposase	COG3464	L	Replication, recombination and repair	1410872	1412167	1296	+	0	0	0	NA	NA	NA	NA
EFAU004_01365	NAD-dependent epimerase/dehydratase	COG0451	MG	Multiple classes	1412341	1413288	948	-	5800.22	6278.06	5322.38	-1.17956	-0.238245	0.253204	0.385606
EFAU004_01366	N-acylneuraminate cytidylyltransferase	COG1083	M	Cell wall/membrane/envelope biogenesis	1413293	1414045	753	-	2139.4	2141.31	2137.48	-1.00179	-0.00258572	0.989438	1
EFAU004_01367	oxidoreductase	COG0673	R	General function prediction only	1414046	1414789	744	-	777.098	761.123	793.074	1.04198	0.0593257	0.687029	0.811576
EFAU004_01368	oxidoreductase	COG0673	R	General function prediction only	1414953	1415930	978	-	2076.12	1902.79	2249.45	1.18219	0.241461	0.251481	0.38418
EFAU004_01369	DegT/DnrJ/EryC1/StrS aminotransferase	COG0399	M	Cell wall/membrane/envelope biogenesis	1415943	1417085	1143	-	2961.35	2786.8	3135.9	1.12527	0.170274	0.411241	0.560755
EFAU004_01370	hexapeptide repeat transferase	COG1043	M	Cell wall/membrane/envelope biogenesis	1417075	1417752	678	-	1015.47	914.252	1116.69	1.22142	0.288564	0.191235	0.308163
EFAU004_01371	UDP-N-acetylglucosamine 2-epimerase	COG0381	M	Cell wall/membrane/envelope biogenesis	1417725	1418873	1149	-	2618.28	2326.24	2910.32	1.25109	0.323181	0.116064	0.204384
EFAU004_01372	N-acetylneuraminate synthase	COG2089	M	Cell wall/membrane/envelope biogenesis	1418870	1419874	1005	-	2221.7	2270.21	2173.18	-1.04465	-0.0630142	0.828507	0.919703
EFAU004_01373	UDP-glucose 4-epimerase (CapD)	COG1086	MG	Multiple classes	1419886	1420893	1008	-	3435.78	3369.71	3501.86	1.03922	0.0554946	0.785999	0.885829
EFAU004_01374	Polysaccharide biosynthesis protein	COG2244	R	General function prediction only	1420906	1422327	1422	-	1189.06	1113.8	1264.32	1.13514	0.182867	0.43345	0.58098
EFAU004_01375	hypothetical protein	-	-	-	1422314	1422826	513	-	304.222	333.989	274.456	-1.21691	-0.283225	0.336133	0.482232
EFAU004_01376	hypothetical protein	-	-	-	1422871	1423383	513	-	497.004	485.962	508.045	1.04544	0.0641149	0.75072	0.857855
EFAU004_01377	O-Antigen polymerase	COG3307	M	Cell wall/membrane/envelope biogenesis	1423385	1424443	1059	-	1017.55	1050.78	984.311	-1.06753	-0.0942796	0.644422	0.777657
EFAU004_01378	hypothetical protein	-	-	-	1424430	1424810	381	-	85.7755	78.8375	92.7136	1.17601	0.233898	0.401916	0.551446
EFAU004_01379	glycosyl transferase family protein	-	-	-	1424803	1425765	963	-	661.079	581.544	740.614	1.27353	0.348833	0.118131	0.20656
EFAU004_01380	hypothetical protein	-	-	-	1425731	1425850	120	-	0	0	0	NA	NA	NA	NA
EFAU004_01381	glycosyl transferase family protein	COG0438	M	Cell wall/membrane/envelope biogenesis	1425798	1426883	1086	-	1972.12	1638.36	2305.87	1.40743	0.493058	0.0237376	0.0522762
EFAU004_01382	glycosyl transferase family protein	COG0463	M	Cell wall/membrane/envelope biogenesis	1426902	1427942	1041	-	2051.8	1417.54	2686.07	1.89488	0.922109	1.53819e-05	6.92563e-05
EFAU004_01383	undecaprenyl-phosphate galactosephosphotransferase	COG2148	M	Cell wall/membrane/envelope biogenesis	1427958	1429349	1392	-	1355.05	673.087	2037	3.02636	1.59758	1.79626e-13	2.75796e-12
EFAU004_01384	Beta-lactamase	COG1680	V	Defense mechanisms	1429727	1430710	984	+	104.339	128.626	80.0515	-1.60679	-0.684177	0.0498746	0.0993493
EFAU004_01385	glycosyl transferase family protein	COG1216	R	General function prediction only	1431078	1433216	2139	-	8185.7	8023.78	8347.62	1.04036	0.0570822	0.794796	0.892432
EFAU004_01386	methionine biosynthesis protein MetW	COG0030	J	Translation, ribosomal structure and biogenesis	1433255	1434841	1587	-	4713.78	3888.63	5538.94	1.42439	0.510348	0.0134757	0.0319975
EFAU004_01387	ABC transporter ATP-binding protein	COG1134	GM	Multiple classes	1434831	1436051	1221	-	1813.21	1139.82	2486.6	2.18157	1.12537	9.9283e-08	6.58593e-07
EFAU004_01388	ABC transporter	COG1682	GM	Multiple classes	1436063	1436869	807	-	1397.06	552.909	2241.22	4.0535	2.01917	5.95047e-20	1.73007e-18
EFAU004_01389	hypothetical protein	COG3307	M	Cell wall/membrane/envelope biogenesis	1437079	1438359	1281	-	4885.56	5176.52	4594.6	-1.12665	-0.172044	0.395304	0.544265
EFAU004_01390	hypothetical protein	COG1807	M	Cell wall/membrane/envelope biogenesis	1438403	1440436	2034	-	8781.83	9653.79	7909.87	-1.22047	-0.287442	0.149075	0.250413
EFAU004_01391	dTDP-4-dehydrorhamnose reductase	COG1091	M	Cell wall/membrane/envelope biogenesis	1440471	1441322	852	-	2756.65	2961.86	2551.45	-1.16085	-0.215186	0.261636	0.395056
EFAU004_01392	dTDP-glucose 4,6-dehydratase	COG1088	M	Cell wall/membrane/envelope biogenesis	1441420	1442448	1029	-	12290.1	14325.6	10254.7	-1.39698	-0.482314	0.0138024	0.0326597
EFAU004_01393	dTDP-4-dehydrorhamnose 3,5-epimerase	COG1898	M	Cell wall/membrane/envelope biogenesis	1442470	1443042	573	-	3462.13	3652.96	3271.29	-1.11667	-0.159208	0.394585	0.543823
EFAU004_01394	glucose-1-phosphate thymidylyltransferase	COG1209	M	Cell wall/membrane/envelope biogenesis	1443056	1443922	867	-	4042.39	3762.33	4322.45	1.14888	0.200225	0.385722	0.535276
EFAU004_01395	glycosyl transferase family protein	COG0463	M	Cell wall/membrane/envelope biogenesis	1444022	1444729	708	-	1859.07	1729.02	1989.13	1.15044	0.20218	0.344622	0.491572
EFAU004_01396	glycosyl transferase family protein	COG0463	M	Cell wall/membrane/envelope biogenesis	1444734	1445561	828	-	1794.04	1821.21	1766.87	-1.03076	-0.0437038	0.804465	0.898856
EFAU004_01397	glycosyl transferase family protein	COG1216	R	General function prediction only	1445561	1446361	801	-	1983.23	1940.74	2025.71	1.04378	0.0618234	0.81451	0.907854
EFAU004_01398	glycoside hydrolase family protein	COG0472	M	Cell wall/membrane/envelope biogenesis	1446354	1447493	1140	-	1716.48	1428.2	2004.76	1.40369	0.489227	0.0245948	0.0538172
EFAU004_01399	ribonuclease BN	COG1295	S	Function unknown	1447569	1448492	924	-	2056.24	1590.05	2522.42	1.58638	0.665736	0.00201279	0.0058771
EFAU004_01400	Methionine aminopeptidase, type I	COG0024	J	Translation, ribosomal structure and biogenesis	1448524	1449288	765	-	2173.46	1441.23	2905.7	2.01612	1.01158	2.23951e-06	1.21199e-05
EFAU004_01401	flavodoxin	COG0716	C	Energy production and conversion	1449446	1449886	441	+	2096.82	2443.61	1750.03	-1.39632	-0.481634	0.225269	0.353421
EFAU004_01402	TetR family transcriptional regulator	COG1309	K	Transcription	1450064	1450633	570	-	782.551	1228.57	336.531	-3.65069	-1.86817	6.08517e-06	3.00737e-05
EFAU004_01403	aminopeptidase PepS	COG2309	E	Amino acid transport and metabolism	1450887	1452119	1233	+	2790.37	3411.53	2169.21	-1.5727	-0.653247	0.00119097	0.00367373
EFAU004_01404	IS1251-like transposase	COG3464	L	Replication, recombination and repair	1452235	1453425	1191	-	0	0	0	NA	NA	NA	NA
EFAU004_01405	hypothetical protein	-	-	-	1454384	1454686	303	+	0	0	0	NA	NA	NA	NA
EFAU004_01406	hypothetical protein	-	-	-	1454722	1455093	372	-	0	0	0	NA	NA	NA	NA
EFAU004_01407	hypothetical protein	-	-	-	1455095	1455496	402	-	0	0	0	NA	NA	NA	NA
EFAU004_01408	hypothetical protein	-	-	-	1455510	1455917	408	-	0	0	0	NA	NA	NA	NA
EFAU004_01409	ISEnfa3, transposase	COG2963	L	Replication, recombination and repair	1456261	1456755	495	+	0	0	0	NA	NA	NA	NA
EFAU004_01410	ISEfa8, transposase	COG2801	L	Replication, recombination and repair	1456840	1457676	837	-	0	0	0	NA	NA	NA	NA
EFAU004_01411	ISEfa8, transposase	COG2963	L	Replication, recombination and repair	1457712	1458002	291	-	0	0	0	NA	NA	NA	NA
EFAU004_01412	N-acetylmuramoyl-L-alanine amidase	COG5632	M	Cell wall/membrane/envelope biogenesis	1458942	1459961	1020	-	0	0	0	NA	NA	NA	NA
EFAU004_01413	holin	-	-	-	1459972	1460169	198	-	0	0	0	NA	NA	NA	NA
EFAU004_01414	hypothetical protein	-	-	-	1460193	1460486	294	-	0	0	0	NA	NA	NA	NA
EFAU004_01415	hypothetical protein	-	-	-	1460524	1460661	138	-	0	0	0	NA	NA	NA	NA
EFAU004_01416	hypothetical protein	-	-	-	1460663	1461109	447	-	0	0	0	NA	NA	NA	NA
EFAU004_01417	hypothetical protein	-	-	-	1461272	1463353	2082	-	0	0	0	NA	NA	NA	NA
EFAU004_01418	phage minor structural protein	COG4926	S	Function unknown	1463377	1465668	2292	-	0	0	0	NA	NA	NA	NA
EFAU004_01419	Phage tail component protein	COG4722	S	Function unknown	1465678	1466415	738	-	0	0	0	NA	NA	NA	NA
EFAU004_01420	phage tail tape measure protein, TP901 family, core region	COG5280	S	Function unknown	1466466	1469897	3432	-	0	0	0	NA	NA	NA	NA
EFAU004_01421	hypothetical protein	-	-	-	1470100	1470462	363	-	0	0	0	NA	NA	NA	NA
EFAU004_01422	hypothetical protein	-	-	-	1470508	1471089	582	-	0	0	0	NA	NA	NA	NA
EFAU004_01423	phage protein, HK97 gp10 family protein	-	-	-	1471101	1471505	405	-	0	0	0	NA	NA	NA	NA
EFAU004_01424	hypothetical protein	-	-	-	1471498	1471899	402	-	0	0	0	NA	NA	NA	NA
EFAU004_01425	putative phage head-tail adaptor	-	-	-	1471889	1472242	354	-	0	0	0	NA	NA	NA	NA
EFAU004_01426	hypothetical protein	-	-	-	1472232	1472543	312	-	0	0	0	NA	NA	NA	NA
EFAU004_01427	hypothetical protein	-	-	-	1472540	1473415	876	-	0	0	0	NA	NA	NA	NA
EFAU004_01428	Major phage capsid protein	-	-	-	1473425	1474585	1161	-	0	0	0	NA	NA	NA	NA
EFAU004_01429	peptidase S14	COG0740	OU	Multiple classes	1474585	1475271	687	-	0	0	0	NA	NA	NA	NA
EFAU004_01430	Phage portal protein, HK97 family	-	-	-	1475234	1476412	1179	-	0	0	0	NA	NA	NA	NA
EFAU004_01431	Phage Terminase	COG4626	R	General function prediction only	1476432	1478126	1695	-	0	0	0	NA	NA	NA	NA
EFAU004_01432	hypothetical protein	-	-	-	1478104	1478418	315	-	0	0	0	NA	NA	NA	NA
EFAU004_01433	hypothetical protein	-	-	-	1478521	1478802	282	-	0	0	0	NA	NA	NA	NA
EFAU004_01434	HNH endonuclease	-	-	-	1478807	1479151	345	-	0	0	0	NA	NA	NA	NA
EFAU004_01435	hypothetical protein	-	-	-	1479177	1479344	168	-	0	0	0	NA	NA	NA	NA
EFAU004_01436	CRISPR associated protein, Cas2_1	-	-	-	1480200	1480475	276	+	0.689096	1.02917	0.349021	-2.94874	-1.5601	0.91364	0.97607
EFAU004_01437	hypothetical protein	-	-	-	1480472	1480624	153	-	0	0	0	NA	NA	NA	NA
EFAU004_01438	phage transcriptional regulator, ArpU family	-	-	-	1480933	1481346	414	-	0	0	0	NA	NA	NA	NA
EFAU004_01439	hypothetical protein	-	-	-	1481423	1481719	297	-	0	0	0	NA	NA	NA	NA
EFAU004_01440	hypothetical protein	-	-	-	1481716	1482273	558	-	0	0	0	NA	NA	NA	NA
EFAU004_01441	putative phage protein YopX	-	-	-	1482270	1482689	420	-	0	0	0	NA	NA	NA	NA
EFAU004_01442	hypothetical protein	-	-	-	1482686	1482931	246	-	0	0	0	NA	NA	NA	NA
EFAU004_01443	prophage pi3 protein 33	-	-	-	1482891	1483247	357	-	0	0	0	NA	NA	NA	NA
EFAU004_01444	hypothetical protein	-	-	-	1483247	1483546	300	-	0	0	0	NA	NA	NA	NA
EFAU004_01445	hypothetical protein	-	-	-	1483549	1483710	162	-	0	0	0	NA	NA	NA	NA
EFAU004_01446	hypothetical protein	-	-	-	1483707	1484009	303	-	0	0	0	NA	NA	NA	NA
EFAU004_01447	hypothetical protein	-	-	-	1484002	1484166	165	-	0	0	0	NA	NA	NA	NA
EFAU004_01448	hypothetical protein	-	-	-	1484171	1484440	270	-	0	0	0	NA	NA	NA	NA
EFAU004_01449	hypothetical protein	-	-	-	1484452	1485201	750	-	0	0	0	NA	NA	NA	NA
EFAU004_01450	hypothetical protein	-	-	-	1485204	1485890	687	-	0	0	0	NA	NA	NA	NA
EFAU004_01451	hypothetical protein	-	-	-	1485896	1486567	672	-	0	0	0	NA	NA	NA	NA
EFAU004_01452	hypothetical protein	-	-	-	1486560	1486901	342	-	0	0	0	NA	NA	NA	NA
EFAU004_01453	phage anti-repressor protein	COG3646	S	Function unknown	1487079	1487777	699	-	0	0	0	NA	NA	NA	NA
EFAU004_01454	hypothetical protein	-	-	-	1487831	1488334	504	+	0	0	0	NA	NA	NA	NA
EFAU004_01455	hypothetical protein	-	-	-	1488377	1488556	180	-	0	0	0	NA	NA	NA	NA
EFAU004_01456	hypothetical protein	COG4707	S	Function unknown	1488543	1488881	339	-	0	0	0	NA	NA	NA	NA
EFAU004_01457	Helix-turn-helix containing protein	-	-	-	1488897	1489100	204	-	0	0	0	NA	NA	NA	NA
EFAU004_01458	toxin-antitoxin system, toxin component, Bro family	COG3617	K	Transcription	1489115	1489891	777	-	0	0	0	NA	NA	NA	NA
EFAU004_01459	helix-turn-helix domain-containing protein	-	-	-	1490190	1490510	321	+	0	0	0	NA	NA	NA	NA
EFAU004_01460	hypothetical protein	-	-	-	1490528	1490959	432	+	0	0	0	NA	NA	NA	NA
EFAU004_01461	hypothetical protein	-	-	-	1491089	1491262	174	+	0	0	0	NA	NA	NA	NA
EFAU004_01462	hypothetical protein	-	-	-	1491259	1491549	291	+	0	0	0	NA	NA	NA	NA
EFAU004_01463	hypothetical protein	-	-	-	1491583	1492218	636	+	0.257293	0.514586	0	0	#NAME?	0.968925	1
EFAU004_01464	hypothetical protein	-	-	-	1492331	1492966	636	+	0	0	0	NA	NA	NA	NA
EFAU004_01465	hypothetical protein	-	-	-	1492959	1493093	135	-	0	0	0	NA	NA	NA	NA
EFAU004_01466	site-specific tyrosine recombinase XerC-family	COG4974	L	Replication, recombination and repair	1493265	1494404	1140	+	0	0	0	NA	NA	NA	NA
EFAU004_01467	alkaline shock protein 23 family protein	COG1302	S	Function unknown	1494497	1495054	558	-	16344.4	22409.5	10279.4	-2.18005	-1.12436	0.00015277	0.000565747
EFAU004_01468	small integral membrane protein	COG5547	S	Function unknown	1495067	1495255	189	-	4030.41	5388.47	2672.35	-2.01638	-1.01177	2.59049e-06	1.38008e-05
EFAU004_01469	hypothetical protein	-	-	-	1495268	1495834	567	-	22092.8	29800.3	14385.2	-2.07159	-1.05074	3.92031e-06	2.00266e-05
EFAU004_01470	hypothetical protein	-	-	-	1496251	1496424	174	+	158.521	212.004	105.038	-2.01834	-1.01317	0.0409248	0.0830963
Putative_sRNA_1210					1496538	1496974	437	+	146.076	126.244	165.908	1.31419	0.394173	0.18476	0.299317
EFAU004_01471	hypothetical protein	-	-	-	1497064	1497537	474	+	56.3916	59.2738	53.5093	-1.10773	-0.147604	0.862303	0.941916
EFAU004_01472	helix-turn-helix domain-containing protein	COG3655	K	Transcription	1497546	1497773	228	+	119.181	134.869	103.493	-1.30317	-0.382025	0.254628	0.386825
EFAU004_01473	hypothetical protein	-	-	-	1498409	1498780	372	+	135.889	157.507	114.272	-1.37835	-0.46294	0.267542	0.401106
EFAU004_01474	transglycosylase	COG2261	S	Function unknown	1499036	1499278	243	-	409.525	313.027	506.023	1.61655	0.692915	0.00326898	0.00910714
EFAU004_01475	hypothetical protein (Gls24)	COG1302	S	Function unknown	1499310	1500212	903	-	1736.46	1133.86	2339.06	2.06292	1.04469	0.000199868	0.000729291
EFAU004_01476	hypothetical protein	COG5547	S	Function unknown	1500225	1500413	189	-	115.798	62.63	168.966	2.69785	1.43181	0.000488087	0.00164278
EFAU004_01477	hypothetical protein	-	-	-	1500427	1500990	564	-	2503.39	2835.21	2171.57	-1.3056	-0.384715	0.593496	0.733947
EFAU004_01478	short chain dehydrogenase/reductase family oxidoreductase	COG1028	IQR	Multiple classes	1501028	1501921	894	-	279.898	360.465	199.331	-1.80838	-0.854694	0.0264339	0.0573024
EFAU004_01479	Mg2+ cation transporter	COG0598	P	Inorganic ion transport and metabolism	1501999	1502937	939	-	229.202	263.818	194.587	-1.35578	-0.439125	0.666838	0.795143
EFAU004_01480	hypothetical protein	-	-	-	1502971	1503321	351	-	134.96	136.367	133.554	-1.02106	-0.0300746	0.89474	0.963865
EFAU004_01481	glycosyl transferase family protein	COG1442	M	Cell wall/membrane/envelope biogenesis	1503354	1504256	903	-	460.684	425.15	496.219	1.16716	0.223006	0.60999	0.747854
EFAU004_01482	glycosyl transferase family protein	COG1442	M	Cell wall/membrane/envelope biogenesis	1504249	1505106	858	-	1231.56	875.524	1587.6	1.81331	0.858626	0.11318	0.19969
EFAU004_01483	HAD superfamily hydrolase	COG0561	R	General function prediction only	1505440	1506249	810	+	483.373	535.755	430.99	-1.24308	-0.313919	0.467238	0.615997
EFAU004_01484	Isochorismatase family protein	COG1335	Q	Secondary metabolites biosynthesis, transport and catabolism	1506289	1506786	498	+	221.66	250.183	193.136	-1.29537	-0.373364	0.272512	0.406662
EFAU004_01485	hypothetical protein	-	-	-	1507449	1507754	306	+	74.2308	65.3259	83.1357	1.27263	0.347814	0.297911	0.434296
EFAU004_01486	hypothetical protein	-	-	-	1507918	1508172	255	+	237.995	217.677	258.313	1.18668	0.24693	0.277358	0.411743
EFAU004_01487	toxin-antitoxin system, antitoxin component, Xre domain protein	-	-	-	1508242	1508487	246	+	281.75	234.59	328.91	1.40206	0.487549	0.0466569	0.0934848
EFAU004_01488	Pyrimidine dimer DNA glycosylase	-	-	-	1508563	1508928	366	+	582.573	667.429	497.717	-1.34098	-0.423287	0.523009	0.669212
EFAU004_01489	hypothetical protein	-	-	-	1508989	1509087	99	-	2.64644	2.81887	2.47401	-1.13939	-0.188266	1	1
Putative_sRNA_1230					1509156	1509447	292	+	177.799	141.189	214.408	1.51858	0.602725	0.036535	0.0755297
Putative_sRNA_1240					1509735	1510053	319	+	63.2116	45.0016	81.4215	1.8093	0.855432	0.036683	0.0757089
EFAU004_01490	ISL3 family transposase	COG3464	L	Replication, recombination and repair	1510201	1511496	1296	+	0	0	0	NA	NA	NA	NA
EFAU004_01491	major cold shock protein CspA	COG1278	K	Transcription	1511642	1511842	201	-	15976.6	13990.9	17962.3	1.28386	0.360485	0.503305	0.649422
EFAU004_01492	hypothetical protein	-	-	-	1512238	1512387	150	+	706.084	747.526	664.641	-1.12471	-0.169548	0.530657	0.676291
EFAU004_01493	HAD superfamily hydrolase	COG0637	R	General function prediction only	1512594	1513307	714	-	26.6512	44.8333	8.46909	-5.29375	-2.40429	0.000138714	0.000519321
EFAU004_01494	D-mannonate dehydratase, UxuA_1	COG1312	G	Carbohydrate transport and metabolism	1513300	1514385	1086	-	27.3602	44.0954	10.6249	-4.15018	-2.05317	0.000467475	0.00158709
EFAU004_01495	PTS system, mannose/fructose/sorbose-specific IIA component	COG2893	G	Carbohydrate transport and metabolism	1514402	1514845	444	-	12.0211	20.2694	3.77274	-5.37259	-2.42562	0.0193401	0.0437917
EFAU004_01496	hypothetical protein	-	-	-	1514879	1515301	423	-	12.2284	22.0137	2.44314	-9.01038	-3.17159	0.00212518	0.00614756
EFAU004_01497	hypothetical protein	-	-	-	1515344	1515745	402	-	11.0598	21.4215	0.698041	-30.688	-4.9396	0.000519433	0.00173546
EFAU004_01498	PTS system, mannose/fructose/sorbose-specific IIB component	COG3444	G	Carbohydrate transport and metabolism	1515782	1516291	510	-	12.7979	25.2469	0.349021	-72.3363	-6.17665	1.89683e-06	1.04306e-05
EFAU004_01499	PTS system, mannose/fructose/sorbose-specific IID component	COG3716	G	Carbohydrate transport and metabolism	1516313	1517170	858	-	52.054	99.858	4.24998	-23.4961	-4.55435	6.04243e-11	6.2147e-10
EFAU004_01500	PTS system, mannose/fructose/sorbose-specific IIC component	COG3715	G	Carbohydrate transport and metabolism	1517188	1518021	834	-	70.0412	138.147	1.93505	-71.3923	-6.1577	1.4177e-25	6.24929e-24
EFAU004_01501	iron-containing alcohol dehydrogenase	COG0371	C	Energy production and conversion	1518035	1518832	798	-	94.9005	187.835	1.96591	-95.5461	-6.57813	6.26437e-35	3.98152e-33
EFAU004_01502	iron-containing alcohol dehydrogenase	COG0371	C	Energy production and conversion	1518865	1519137	273	-	35.3592	68.9734	1.7451	-39.524	-5.30466	4.94292e-09	4.10608e-08
EFAU004_01503	4-phosphoerythronate dehydrogenase	COG1052	CHR	Multiple classes	1519146	1520147	1002	-	85.1417	166.572	3.71101	-44.886	-5.48819	7.52813e-08	5.13077e-07
EFAU004_01504	6-phosphogluconate dehydrogenase	COG1023	G	Carbohydrate transport and metabolism	1520149	1521051	903	-	80.5379	157.365	3.71101	-42.4048	-5.40616	1.5023e-26	7.33178e-25
EFAU004_01505	phosphosugar isomerase transcriptional regulator	COG1737	K	Transcription	1521215	1522063	849	+	263.215	101.01	425.42	4.21166	2.07439	0.000418881	0.00143819
EFAU004_01506	hypothetical protein	-	-	-	1522709	1522915	207	+	113.069	138.403	87.7347	-1.57751	-0.657652	0.0724394	0.137103
EFAU004_01507	esterase	COG0657	I	Lipid transport and metabolism	1523117	1524118	1002	-	38.2104	51.3318	25.0891	-2.04598	-1.03279	0.0504166	0.100035
EFAU004_01508	LPXTG-motif protein cell wall anchor domain protein	COG0596	R	General function prediction only	1524123	1526027	1905	-	35.6227	47.4289	23.8165	-1.99143	-0.993806	0.0313173	0.0662975
EFAU004_01509	isochorismatase family hydrolase	COG1335	Q	Secondary metabolites biosynthesis, transport and catabolism	1526204	1526710	507	-	330.344	381.838	278.851	-1.36933	-0.453467	0.232789	0.363238
EFAU004_01510	transcriptional regulator Spx	COG1393	P	Inorganic ion transport and metabolism	1526870	1527310	441	+	4.60965	5.00018	4.21911	-1.18513	-0.245042	0.99557	1
EFAU004_01511	hypothetical protein	-	-	-	1527336	1528493	1158	-	175.798	95.5369	256.06	2.68022	1.42235	0.000114468	0.000438153
EFAU004_01512	hypothetical protein	-	-	-	1528496	1528852	357	-	8.07347	6.78988	9.35707	1.37809	0.462671	0.677018	0.803775
EFAU004_01513	LPXTG-motif protein cell wall anchor domain protein (SgrA)	COG1429	H	Coenzyme transport and metabolism	1529150	1530124	975	-	36.8235	37.0142	36.6329	-1.01041	-0.0149398	1	1
EFAU004_01514	CAAX amino terminal protease family protein	COG1266	R	General function prediction only	1530320	1531159	840	-	1400.7	1751.18	1050.22	-1.66744	-0.737634	0.000414681	0.00142916
EFAU004_01515	foldase protein PrsA	COG0760	O	Posttranslational modification, protein turnover, chaperones	1531344	1532231	888	+	1401.46	674.495	2128.42	3.15557	1.6579	1.41837e-05	6.43922e-05
Putative_sRNA_1260					1532660	1532783	124	+	2671.73	1753.18	3590.27	2.04786	1.03412	0.238287	0.369812
EFAU004_01516	fructose-6-phosphate aldolase	COG0176	G	Carbohydrate transport and metabolism	1532825	1533535	711	-	20.3386	29.1952	11.4821	-2.54268	-1.34635	0.0527638	0.104043
EFAU004_01517	PTS system glucitol/sorbitol-specific transporter subunit IIA	COG3731	G	Carbohydrate transport and metabolism	1533504	1533902	399	-	9.37245	12.719	6.02594	-2.1107	-1.07772	0.447422	0.594461
EFAU004_01518	IS116/IS110/IS902 family transposase	COG3547	L	Replication, recombination and repair	1534311	1535561	1251	+	0	0	0	NA	NA	NA	NA
EFAU004_01519	PTS system glucitol/sorbitol-specific transporter subunit IIBC	COG3732	G	Carbohydrate transport and metabolism	1535703	1536698	996	-	21.6261	33.1662	10.086	-3.28835	-1.71736	0.00970646	0.0240505
EFAU004_01520	PTS system, glucitol/sorbitol-specific IIC component	COG3730	G	Carbohydrate transport and metabolism	1536716	1537270	555	-	4.57146	8.06499	1.07793	-7.48195	-2.90342	0.0568731	0.111145
EFAU004_01521	glucitol operon activator protein	COG4578	K	Transcription	1537258	1537749	492	-	6.34726	6.12962	6.56491	1.07101	0.0989765	0.96059	1
EFAU004_01522	PRD domain-containing protein	COG3711	K	Transcription	1537742	1539610	1869	-	28.6079	26.7679	30.4479	1.13748	0.185837	0.765129	0.868757
EFAU004_01523	short chain dehydrogenase/reductase family oxidoreductase	COG1028	IQR	Multiple classes	1539629	1540429	801	-	9.4614	10.392	8.53081	-1.21817	-0.284715	0.703566	0.825256
EFAU004_01524	hypothetical protein	COG2155	S	Function unknown	1540653	1540868	216	+	583.553	813.346	353.759	-2.29915	-1.2011	0.0727003	0.137348
EFAU004_01525	hypothetical protein	-	-	-	1541007	1541492	486	+	278.56	187.735	369.385	1.96759	0.976428	0.000396848	0.00136943
EFAU004_01526	alpha crystallin family heat shock protein	COG0071	O	Posttranslational modification, protein turnover, chaperones	1541948	1542361	414	+	547.187	693.27	401.105	-1.7284	-0.789436	0.000529972	0.00176852
EFAU004_01527	ISEf1, transposase	COG3328	L	Replication, recombination and repair	1543412	1543768	357	+	0	0	0	NA	NA	NA	NA
EFAU004_01528	ISEf1, transposase	COG3328	L	Replication, recombination and repair	1543782	1544102	321	+	0	0	0	NA	NA	NA	NA
EFAU004_01529	ISEf1, transposase	COG3328	L	Replication, recombination and repair	1544078	1544590	513	+	0	0	0	NA	NA	NA	NA
EFAU004_01530	Integrase	COG2826	L	Replication, recombination and repair	1544746	1545699	954	-	2.25707	1.15214	3.36199	2.91804	1.545	0.561406	0.703173
EFAU004_01531	site-specific tyrosine recombinase XerC-family	COG4974	L	Replication, recombination and repair	1545756	1546883	1128	+	38.7393	27.3052	50.1734	1.83751	0.877749	0.100179	0.180244
EFAU004_01532	GTP-binding protein LepA	COG0481	M	Cell wall/membrane/envelope biogenesis	1546977	1548812	1836	-	7424.23	4460.51	10388	2.32887	1.21963	3.44027e-09	2.91996e-08
EFAU004_01533	GNAT family acetyltransferase	COG4552	R	General function prediction only	1548959	1550179	1221	+	1886.66	1566.61	2206.71	1.40859	0.494255	0.0168475	0.0387597
EFAU004_01534	Nucleoside 2-deoxyribosyltransferase	COG3613	F	Nucleotide transport and metabolism	1550199	1550693	495	+	687.294	615.115	759.473	1.23468	0.304142	0.199047	0.319433
EFAU004_01535	hypothetical protein	-	-	-	1550686	1551357	672	+	1341.28	1413.76	1268.81	-1.11424	-0.156061	0.442149	0.589869
EFAU004_01536	ATP-dependent chaperone protein ClpB	COG0542	O	Posttranslational modification, protein turnover, chaperones	1551508	1554117	2610	-	5703.91	6473.88	4933.94	-1.31211	-0.391889	0.0733929	0.138333
EFAU004_01537	integral membrane protein	COG0392	S	Function unknown	1554368	1555414	1047	-	1697.22	1398.06	1996.38	1.42796	0.513959	0.0227225	0.0503247
EFAU004_01538	membrane protein	COG3326	S	Function unknown	1555425	1555697	273	-	532.724	387.237	678.211	1.75141	0.808517	0.000913343	0.00289578
EFAU004_01539	diacylglycerol kinase catalytic subunit	COG1597	IR	Multiple classes	1555732	1556640	909	-	2313.98	1855.03	2772.94	1.49482	0.579975	0.00740271	0.0189257
EFAU004_01540	peptidase T	COG2195	E	Amino acid transport and metabolism	1556772	1558004	1233	-	6402.07	8497.79	4306.35	-1.97332	-0.980622	1.18569e-06	6.85092e-06
EFAU004_01541	hypothetical protein	COG0327	S	Function unknown	1558019	1559140	1122	-	4158.04	5022.03	3294.05	-1.52458	-0.608408	0.00186118	0.00545188
EFAU004_01542	SAM-dependent methyltransferase family protein	COG2384	R	General function prediction only	1559137	1559838	702	-	2469.49	2964.53	1974.45	-1.50145	-0.586353	0.00442106	0.011975
EFAU004_01543	hypothetical protein	-	-	-	1559982	1560422	441	-	2716.49	3012.31	2420.67	-1.24441	-0.315466	0.1014	0.181603
EFAU004_01544	primosomal protein DnaI	COG1484	L	Replication, recombination and repair	1560551	1561477	927	-	3769.44	3813.62	3725.26	-1.02372	-0.0338215	0.764598	0.868757
EFAU004_01545	replication initiation and membrane attachment protein	COG3611	L	Replication, recombination and repair	1561477	1562850	1374	-	4431.28	4038.21	4824.36	1.19468	0.256621	0.267296	0.401106
EFAU004_01546	transcriptional repressor NrdR	COG1327	K	Transcription	1562873	1563364	492	-	662.46	461.178	863.742	1.8729	0.905276	0.000172076	0.000631254
EFAU004_01547	hypothetical protein	-	-	-	1563676	1564008	333	-	2130.03	2744.88	1515.18	-1.81158	-0.857251	0.0146674	0.0343791
EFAU004_01548	dephospho-CoA kinase	COG0237	H	Coenzyme transport and metabolism	1564060	1564689	630	-	1107.41	1222.17	992.647	-1.23122	-0.300087	0.147031	0.247436
EFAU004_01549	Formamidopyrimidine-DNA glycosylase	COG0266	L	Replication, recombination and repair	1564653	1565489	837	-	2042.84	2198.17	1887.5	-1.16459	-0.219821	0.241666	0.372937
EFAU004_01550	DNA polymerase I	COG0749	L	Replication, recombination and repair	1565534	1568179	2646	-	5228.46	5134.53	5322.38	1.03659	0.0518398	0.890842	0.961941
EFAU004_01551	Inhibitor of apoptosis-promoting Bax1	COG0670	R	General function prediction only	1568305	1568988	684	-	5897.79	4748.61	7046.97	1.48401	0.569498	0.00540204	0.0143896
EFAU004_01552	MaoC like domain-containing protein	COG2030	I	Lipid transport and metabolism	1568981	1569466	486	-	2960.5	1730.55	4190.44	2.42144	1.27587	1.76921e-09	1.58015e-08
EFAU004_01553	UDP-N-acetylmuramate--L-alanine ligase	COG0773	M	Cell wall/membrane/envelope biogenesis	1569773	1571107	1335	-	14394.3	12305.6	16483.1	1.33948	0.421671	0.0414018	0.0838777
EFAU004_01554	hypothetical protein	COG1434	S	Function unknown	1571238	1571999	762	-	1721.27	1690.14	1752.41	1.03685	0.0522017	0.898005	0.965256
EFAU004_01555	SprT-like family protein	COG3091	S	Function unknown	1572015	1572497	483	-	908.743	891.905	925.581	1.03776	0.0534679	0.888247	0.96015
EFAU004_01556	RNA binding protein S1	COG2183	K	Transcription	1572517	1574697	2181	-	3652.03	3294.97	4009.09	1.21673	0.283007	0.213435	0.337569
EFAU004_01557	metallophosphoesterase	-	-	-	1574841	1575572	732	-	2958.6	2952.99	2964.21	1.0038	0.00547037	0.942191	0.992296
EFAU004_01558	rhodanese-like domain-containing protein	COG1054	R	General function prediction only	1575641	1576582	942	-	2416.01	2040.72	2791.31	1.36781	0.451867	0.0276776	0.0596553
EFAU004_01559	hypothetical protein	-	-	-	1576686	1576817	132	-	3.11943	4.46289	1.77597	-2.51294	-1.32937	0.708193	0.82784
EFAU004_01560	glyoxalase family protein	-	-	-	1576762	1577130	369	-	520.475	498.841	542.109	1.08674	0.120002	0.661884	0.790961
EFAU004_01561	sodium/dicarboxylate symporter family protein	COG1823	R	General function prediction only	1577741	1579132	1392	-	5197.15	3961.1	6433.19	1.62409	0.699632	0.0255916	0.055666
EFAU004_01562	hypothetical protein	COG4835	S	Function unknown	1579345	1579731	387	-	1108.64	997.293	1219.99	1.2233	0.290777	0.228318	0.357589
EFAU004_01563	phosphoglycolate phosphatase	COG0546	R	General function prediction only	1579787	1580410	624	-	966.303	811.278	1121.33	1.38218	0.466941	0.0381684	0.078021
EFAU004_01564	phosphoglycerate mutase	COG0588	G	Carbohydrate transport and metabolism	1580474	1581142	669	-	1115.15	937.085	1293.21	1.38004	0.464706	0.0328813	0.0690203
EFAU004_01565	hypothetical protein	-	-	-	1581154	1581594	441	-	744.653	615.72	873.586	1.4188	0.504674	0.0310463	0.0659282
EFAU004_01566	hypothetical protein	-	-	-	1581653	1582324	672	-	393.147	291.045	495.248	1.70162	0.766907	0.00275003	0.007829
EFAU004_01567	hypothetical protein	-	-	-	1582509	1582907	399	-	240.664	418.154	63.175	-6.61897	-2.72661	9.50213e-22	3.01969e-20
EFAU004_01568	hypothetical protein	-	-	-	1582904	1583677	774	-	588.206	1006.97	169.446	-5.9427	-2.57112	1.62105e-26	7.63851e-25
EFAU004_01569	hypothetical protein	-	-	-	1583674	1584357	684	-	282.875	476.987	88.7627	-5.37373	-2.42592	2.25201e-14	3.84671e-13
EFAU004_01570	ABC transporter permease	COG0395	G	Carbohydrate transport and metabolism	1584524	1585411	888	-	123.165	181.569	64.7611	-2.80368	-1.48732	3.16379e-06	1.64385e-05
EFAU004_01571	ABC transporter permease	COG1175	G	Carbohydrate transport and metabolism	1585408	1586277	870	-	185.98	287.402	84.5579	-3.39887	-1.76506	1.66294e-09	1.49501e-08
EFAU004_01572	extracellular solute-binding protein	COG1653	G	Carbohydrate transport and metabolism	1586414	1587700	1287	-	231.028	383.622	78.4346	-4.89097	-2.29012	9.25892e-16	1.79465e-14
EFAU004_01573	response regulator receiver domain-containing protein	COG4753	T	Signal transduction mechanisms	1587973	1588551	579	+	121.716	193.386	50.0452	-3.86422	-1.95018	0.00466654	0.0125776
EFAU004_01574	AraC family transcriptional regulator	COG2207	K	Transcription	1588551	1589480	930	+	113.118	191.414	34.8213	-5.49705	-2.45866	4.86832e-13	7.11504e-12
EFAU004_01575	sensor histidine kinase	COG2972	T	Signal transduction mechanisms	1589477	1591213	1737	+	246.633	434.433	58.8325	-7.38424	-2.88445	2.08288e-07	1.33886e-06
EFAU004_01576	prephenate dehydratase	COG0077	E	Amino acid transport and metabolism	1591276	1592112	837	-	2022.81	1856.87	2188.75	1.17873	0.237232	0.204097	0.324868
EFAU004_01577	shikimate kinase	COG0703	E	Amino acid transport and metabolism	1592109	1592618	510	-	771.297	654.67	887.924	1.35629	0.439669	0.0473454	0.0947949
EFAU004_01578	3-phosphoshikimate 1-carboxyvinyltransferase	COG0128	E	Amino acid transport and metabolism	1592611	1593906	1296	-	3395.33	2958.3	3832.36	1.29546	0.373463	0.0571515	0.111409
EFAU004_01579	prephenate dehydrogenase	COG0287	E	Amino acid transport and metabolism	1593919	1595010	1092	-	2835.21	2550.3	3120.11	1.22343	0.290926	0.132022	0.227071
EFAU004_01580	chorismate synthase	COG0082	E	Amino acid transport and metabolism	1595027	1596193	1167	-	2334.96	2066.69	2603.22	1.25961	0.33298	0.099826	0.179726
EFAU004_01581	3-dehydroquinate synthase	COG0337	E	Amino acid transport and metabolism	1596195	1597259	1065	-	3074.76	3000.69	3148.82	1.04937	0.0695196	0.671631	0.799463
EFAU004_01582	phospho-2-dehydro-3-deoxyheptonate aldolase	COG2876	E	Amino acid transport and metabolism	1597292	1598314	1023	-	2023.61	1835.93	2211.3	1.20446	0.268384	0.199415	0.319836
EFAU004_01583	Beta-galactosidase small subunit	-	-	-	1598973	1599947	975	-	299.765	516.655	82.8745	-6.23419	-2.6402	7.77149e-22	2.49876e-20
EFAU004_01584	Beta-galactosidase large subunit	COG3250	G	Carbohydrate transport and metabolism	1599928	1601811	1884	-	486.727	865.084	108.37	-7.98272	-2.99688	1.25905e-31	7.02241e-30
EFAU004_01585	alpha-galactosidase	COG3345	G	Carbohydrate transport and metabolism	1601829	1604054	2226	-	682.458	1285.56	79.3534	-16.2005	-4.01796	1.08406e-24	4.55807e-23
EFAU004_01586	LacI family transcriptional regulator	COG1609	K	Transcription	1604169	1605203	1035	+	1025.49	1577.53	473.447	-3.33201	-1.73639	4.98623e-15	9.14588e-14
EFAU004_01587	esterase	COG0657	I	Lipid transport and metabolism	1605270	1606283	1014	-	2147.27	1326.43	2968.11	2.23766	1.16199	4.17749e-07	2.6007e-06
EFAU004_01588	hypothetical protein	-	-	-	1606989	1607117	129	-	9.8036	5.49206	14.1151	2.5701	1.36182	0.12531	0.217581
EFAU004_01589	IS66 family transposase	COG3436	L	Replication, recombination and repair	1607340	1608695	1356	-	1069.61	1057.74	1081.48	1.02245	0.0320289	0.941719	0.992181
EFAU004_01590	IS66 family transposase	-	-	-	1608652	1608858	207	-	6.93793	7.81905	6.05681	-1.29095	-0.368436	0.699102	0.821214
EFAU004_01591	IS66 Orf2-like protein	COG3436	L	Replication, recombination and repair	1608913	1609263	351	-	210.798	209.554	212.043	1.01188	0.0170369	0.966317	1
EFAU004_01592	hypothetical protein	-	-	-	1609244	1609438	195	-	66.9942	60.5943	73.394	1.21124	0.276479	0.474811	0.622677
EFAU004_01593	rRNA adenine N-6-methyltransferase (ErmG)	COG0030	J	Translation, ribosomal structure and biogenesis	1609617	1610351	735	-	1062.29	937.142	1187.43	1.26708	0.341508	0.0892079	0.163299
EFAU004_01594	hexapeptide repeat-containing acetyltransferase	COG0110	R	General function prediction only	1610364	1611023	660	-	526.514	396.295	656.733	1.65718	0.728731	0.00165316	0.00491631
EFAU004_01595	nucleotidyltransferase domain-containing protein	COG1708	R	General function prediction only	1611020	1611859	840	-	556.761	366.741	746.782	2.03627	1.02593	7.52398e-06	3.62025e-05
EFAU004_01596	transporter, major facilitator family protein (MefA)	-	-	-	1612191	1613096	906	-	656.42	412.266	900.575	2.18445	1.12727	7.34843e-05	0.000293604
Putative_sRNA_1300					1613157	1613386	230	-	64411.3	102719	26103.7	-3.93503	-1.97637	0.080704	0.150248
EFAU004_01597	resolvase family site-specific recombinase	COG1961	L	Replication, recombination and repair	1613529	1615100	1572	-	21.3318	22.7742	19.8894	-1.14504	-0.195399	0.981213	1
EFAU004_01598	recombinase	-	-	-	1615087	1615518	432	-	2.45612	2.05834	2.85389	1.3865	0.471448	1	1
EFAU004_01599	resolvase family site-specific recombinase	COG1961	L	Replication, recombination and repair	1615515	1617077	1563	-	15.6196	19.978	11.2613	-1.77405	-0.827047	0.355927	0.503753
EFAU004_01600	hypothetical protein	-	-	-	1617138	1617536	399	-	0.808444	0	1.61689	Inf	Inf	0.637879	0.77275
EFAU004_01601	N-acetylmuramoyl-L-alanine amidase	COG5632	M	Cell wall/membrane/envelope biogenesis	1617680	1619179	1500	-	22.6859	16.13	29.2417	1.81288	0.858284	0.180309	0.293323
EFAU004_01602	holin	COG4824	R	General function prediction only	1619182	1619715	534	-	3.5281	3.72507	3.33113	-1.11826	-0.161257	1	1
EFAU004_01603	Glycosyl hydrolases family 18	COG3858	R	General function prediction only	1619830	1622298	2469	-	21.4796	18.1883	24.7709	1.36191	0.445636	0.499917	0.646603
EFAU004_01604	hypothetical protein	-	-	-	1622794	1623060	267	+	10.0902	11.5214	8.65903	-1.33057	-0.412041	0.74657	0.854429
EFAU004_01605	Prophage endopeptidase tail	COG4926	S	Function unknown	1623082	1625607	2526	-	32.3465	35.8621	28.831	-1.24387	-0.314839	0.593898	0.734112
EFAU004_01606	Phage tail protein	COG4722	S	Function unknown	1625614	1626390	777	-	5.23547	5.49206	4.97888	-1.10307	-0.141527	1	1
EFAU004_01607	Phage-related minor tail protein	COG5412	S	Function unknown	1626404	1629067	2664	-	32.9993	31.2081	34.7904	1.11479	0.156771	0.787039	0.886635
EFAU004_01608	hypothetical protein	-	-	-	1629381	1629761	381	-	36.472	41.1309	31.8131	-1.29289	-0.370602	0.492891	0.639332
EFAU004_01609	phage major tail protein	-	-	-	1629776	1630387	612	-	51.302	53.9501	48.6539	-1.10885	-0.149071	0.736042	0.846278
EFAU004_01610	hypothetical protein	-	-	-	1630391	1630732	342	-	21.0083	18.5799	23.4366	1.26139	0.335017	0.716756	0.832518
EFAU004_01611	phage protein, HK97 gp10 family	-	-	-	1630729	1631160	432	-	72.8761	82.608	63.1442	-1.30824	-0.387632	0.272656	0.406662
EFAU004_01612	Phage head-tail joining protein	COG5614	R	General function prediction only	1631265	1631573	309	-	62.5572	77.5075	47.6068	-1.62808	-0.703168	0.0806981	0.150248
EFAU004_01613	phage protein	-	-	-	1631591	1631902	312	-	134.874	162.015	107.733	-1.50385	-0.588663	0.117184	0.205429
EFAU004_01614	major capsid protein	COG4653	R	General function prediction only	1631921	1633123	1203	-	359.114	432.904	285.323	-1.51724	-0.601453	0.0183538	0.0418706
EFAU004_01615	peptidase S14	COG0740	OU	Multiple classes	1633138	1633725	588	-	256.603	283.081	230.125	-1.23011	-0.298793	0.24043	0.371449
EFAU004_01616	Phage portal protein	COG4695	S	Function unknown	1633763	1635133	1371	-	695.716	754.715	636.717	-1.18532	-0.245279	0.229345	0.358992
EFAU004_01617	phage terminase-like protein large subunit	COG4626	R	General function prediction only	1635151	1636752	1602	-	2107.48	2314.89	1900.06	-1.21833	-0.284903	0.189401	0.30575
EFAU004_01618	Zeta toxin	COG2019	F	Nucleotide transport and metabolism	1636849	1637403	555	-	8003.52	8366.24	7640.8	-1.09494	-0.130855	0.539938	0.683805
EFAU004_01619	hypothetical protein	-	-	-	1637675	1638151	477	-	22.3663	23.5801	21.1525	-1.11477	-0.156741	0.713201	0.830469
EFAU004_01620	amidoligase	-	-	-	1638250	1639200	951	-	52.7075	51.6231	53.7919	1.04201	0.0593701	0.906428	0.97224
EFAU004_01621	hypothetical protein	-	-	-	1639339	1639656	318	-	6.42842	4.60857	8.24828	1.78977	0.839775	0.459913	0.608689
EFAU004_01622	hypothetical protein	-	-	-	1639646	1639882	237	-	2.44755	3.84804	1.04706	-3.67508	-1.87778	0.476701	0.624556
EFAU004_01623	hypothetical protein	-	-	-	1639866	1640585	720	-	15.544	15.5151	15.573	1.00373	0.0053667	1	1
EFAU004_01624	DNA-cytosine methyltransferase	COG0270	L	Replication, recombination and repair	1640686	1642614	1929	-	31.6231	25.8844	37.3618	1.44341	0.52948	0.355843	0.503753
EFAU004_01625	adenine methyltransferase	COG0863	L	Replication, recombination and repair	1642607	1643866	1260	-	20.0219	25.7387	14.3051	-1.79927	-0.847413	0.239499	0.370384
EFAU004_01626	hypothetical protein	COG0192	H	Coenzyme transport and metabolism	1643863	1644669	807	-	9.6548	9.73172	9.57788	-1.01606	-0.0229889	1	1
EFAU004_01627	hypothetical protein	-	-	-	1645034	1645648	615	+	1.9261	1.02917	2.82303	2.74301	1.45576	0.664847	0.793461
EFAU004_01628	hypothetical protein	-	-	-	1645812	1646237	426	-	3.40334	3.06481	3.74188	1.22092	0.287964	0.975662	1
EFAU004_01629	hypothetical protein	-	-	-	1646182	1646295	114	-	0	0	0	NA	NA	NA	NA
EFAU004_01630	phage-associated helicase	COG0553	KL	Multiple classes	1646292	1647650	1359	-	28.0439	33.8264	22.2613	-1.51952	-0.603612	0.199761	0.320203
EFAU004_01631	hypothetical protein	-	-	-	1647640	1647933	294	-	2.10161	2.42725	1.77597	-1.36672	-0.45072	0.985864	1
EFAU004_01632	phage DNA polymerase	COG3378	R	General function prediction only	1648057	1650294	2238	-	16.5892	20.2694	12.909	-1.57017	-0.650924	0.352089	0.499875
EFAU004_01633	hypothetical protein	-	-	-	1650285	1650704	420	-	3.34548	4.21695	2.47401	-1.7045	-0.76935	0.792484	0.890933
EFAU004_01634	hypothetical protein	-	-	-	1651231	1651602	372	+	871.543	1054.53	688.553	-1.53152	-0.614965	0.00660775	0.0171337
EFAU004_01635	Cro/CI family transcriptional regulator	COG1476	K	Transcription	1651589	1651786	198	+	1428.17	1836.95	1019.4	-1.802	-0.849599	7.34649e-05	0.000293604
EFAU004_01636	hypothetical protein	-	-	-	1651826	1652260	435	+	307.422	339.836	275.007	-1.23574	-0.305374	0.246032	0.377857
EFAU004_01637	hypothetical protein	-	-	-	1652226	1652555	330	+	8.15301	6.78988	9.51615	1.40152	0.486992	0.633178	0.768076
EFAU004_01638	hypothetical protein	-	-	-	1652548	1653708	1161	+	107.243	90.2814	124.204	1.37574	0.460208	0.15437	0.257724
EFAU004_01639	hypothetical protein	-	-	-	1653689	1654252	564	+	66.8071	69.9571	63.657	-1.09897	-0.136151	0.76039	0.865442
EFAU004_01640	DNA polymerase I	COG0749	L	Replication, recombination and repair	1654563	1656551	1989	+	145.991	161.983	129.999	-1.24603	-0.317336	0.263306	0.396552
EFAU004_01641	hypothetical protein	-	-	-	1656594	1657199	606	-	6.40105	5.00018	7.80191	1.56033	0.641847	0.68328	0.809101
EFAU004_01642	hypothetical protein	-	-	-	1657669	1657866	198	-	3827.55	4434.5	3220.6	-1.37692	-0.461443	0.0244875	0.0537234
EFAU004_01643	hypothetical protein	COG4832	S	Function unknown	1657919	1658554	636	-	6740.7	7135.8	6345.6	-1.12453	-0.169318	0.388181	0.537644
EFAU004_01644	Glyoxalase-like domain protein	COG0346	E	Amino acid transport and metabolism	1658582	1659040	459	-	3488.8	3612.09	3365.51	-1.07327	-0.102009	0.560222	0.702333
EFAU004_01645	hypothetical protein	-	-	-	1659065	1659478	414	-	3541.79	3557.05	3526.54	-1.00865	-0.0124272	0.869295	0.946904
EFAU004_01646	hypothetical protein	-	-	-	1659616	1661481	1866	-	16921	17873.2	15968.8	-1.11925	-0.162538	0.392408	0.541095
EFAU004_01647	Eco29kI restriction endonuclease	-	-	-	1661590	1662219	630	-	6177.89	6696.05	5659.73	-1.1831	-0.242577	0.203135	0.323901
EFAU004_01648	Site-specific DNA methylase	COG0270	L	Replication, recombination and repair	1662212	1663393	1182	-	6202.34	6170.63	6234.04	1.01028	0.0147494	0.989038	1
EFAU004_01649	putative transcriptional regulator	COG3655	K	Transcription	1663431	1663640	210	-	520.12	454.421	585.82	1.28916	0.366429	0.16108	0.268107
EFAU004_01650	23S rRNA (uracil-5-)-methyltransferase	COG2265	J	Translation, ribosomal structure and biogenesis	1664241	1665617	1377	-	2858.88	2124.62	3593.15	1.69119	0.75804	0.000330057	0.00115795
EFAU004_01651	Diacylglycerol kinase	COG1597	IR	Multiple classes	1665728	1666783	1056	-	12840.5	12821.6	12859.3	1.00295	0.00424309	0.999702	1
EFAU004_01652	aspartyl/glutamyl-tRNA amidotransferase subunit B	COG0064	J	Translation, ribosomal structure and biogenesis	1666793	1668223	1431	-	9695.61	9220.9	10170.3	1.10296	0.141385	0.500212	0.646679
EFAU004_01653	glutamyl-tRNA(Gln) amidotransferase subunit A	COG0154	J	Translation, ribosomal structure and biogenesis	1668220	1669692	1473	-	3971.06	3229.85	4712.27	1.45897	0.544953	0.0115842	0.0279926
EFAU004_01654	aspartyl/glutamyl-tRNA amidotransferase subunit C	COG0721	J	Translation, ribosomal structure and biogenesis	1669692	1669997	306	-	969.768	690.704	1248.83	1.80806	0.85444	0.000236379	0.00085115
EFAU004_01655	NAD-dependent DNA ligase	COG0272	L	Replication, recombination and repair	1670103	1672139	2037	-	2908.34	2758.33	3058.35	1.10877	0.148962	0.673793	0.801339
EFAU004_01656	ATP-dependent DNA helicase	COG0210	L	Replication, recombination and repair	1672156	1674390	2235	-	3644.76	3069.64	4219.88	1.37471	0.459132	0.0392551	0.0800032
EFAU004_01657	voltage-gated cchloride transporter, chloride channel family protein	COG0038	P	Inorganic ion transport and metabolism	1674545	1676104	1560	+	4009.81	4201.16	3818.45	-1.10023	-0.1378	0.431238	0.578867
EFAU004_01658	PTS system fructose-specific transporter subunit IIABC	COG1299	G	Carbohydrate transport and metabolism	1676215	1678146	1932	-	10099.9	2150.94	18048.8	8.39112	3.06886	1.06007e-44	1.3169e-42
EFAU004_01659	hexose kinase, 1-phosphofructokinase family protein	COG1105	G	Carbohydrate transport and metabolism	1678164	1679078	915	-	4264.38	659.036	7869.72	11.9412	3.57788	1.51616e-24	6.18459e-23
EFAU004_01660	DeoR-like helix-turn-helix protein	COG1349	KG	Multiple classes	1679075	1679827	753	-	6565.59	6261.84	6869.34	1.09702	0.133585	0.630831	0.76625
EFAU004_01661	hypothetical protein	-	-	-	1679987	1680196	210	-	34.1545	48.1989	20.1102	-2.39673	-1.26107	0.22343	0.35094
EFAU004_01662	hypothetical protein	-	-	-	1680207	1681535	1329	-	406.247	633.583	178.91	-3.54136	-1.8243	0.00134261	0.0040816
EFAU004_01663	hypothetical protein	-	-	-	1681671	1681826	156	+	253.167	253.995	252.339	-1.00656	-0.00943631	0.913165	0.97607
EFAU004_01664	ribosome biogenesis GTP-binding protein YsxC	COG0218	R	General function prediction only	1681900	1682487	588	-	3965.18	2696.76	5233.6	1.9407	0.956575	4.33153e-06	2.1963e-05
EFAU004_01665	ATP-dependent protease ATP-binding protein ClpX	COG1219	O	Posttranslational modification, protein turnover, chaperones	1682570	1683820	1251	-	25937.8	20199.3	31676.3	1.56819	0.649103	0.00103632	0.00322948
EFAU004_01666	trigger factor	COG0544	O	Posttranslational modification, protein turnover, chaperones	1684067	1685356	1290	-	49081	49249.3	48912.6	-1.00688	-0.00989713	0.907722	0.973246
EFAU004_01667	hypothetical protein	-	-	-	1685510	1686442	933	-	1055.36	597.833	1512.9	2.53063	1.3395	1.32252e-09	1.19684e-08
EFAU004_01668	RDD family protein	COG1714	S	Function unknown	1686599	1687258	660	-	3086.87	2676.03	3497.71	1.30705	0.386318	0.135174	0.231184
EFAU004_01669	signal peptide peptidase SppA	COG0616	OU	Multiple classes	1687261	1688286	1026	-	2988.93	2342.59	3635.26	1.55181	0.633955	0.00373228	0.0103138
EFAU004_01670	hypothetical protein	-	-	-	1688299	1688589	291	-	413.91	281.204	546.616	1.94384	0.95891	0.000137974	0.000517261
EFAU004_01671	glucosamine--fructose-6-phosphate aminotransferase	COG0449	M	Cell wall/membrane/envelope biogenesis	1688998	1690803	1806	+	16654.5	5685.97	27623	4.85811	2.28039	1.98566e-13	3.0149e-12
EFAU004_01672	phosphoglucosamine mutase	COG1109	G	Carbohydrate transport and metabolism	1690875	1692230	1356	-	14137.2	14036.5	14238	1.01436	0.0205632	0.976325	1
EFAU004_01673	hypothetical protein	COG4856	S	Function unknown	1692254	1693423	1170	-	12400.6	11490.9	13310.3	1.15833	0.212049	0.347767	0.495025
EFAU004_01674	hypothetical protein	COG1624	S	Function unknown	1693420	1694307	888	-	7002.07	6877.98	7126.16	1.03608	0.0511398	0.799866	0.895819
EFAU004_01675	pyruvate flavodoxin oxidoreductase subunit alpha	COG0674	C	Energy production and conversion	1694496	1698188	3693	-	4421.94	4481.6	4362.28	-1.02735	-0.0389306	0.695578	0.817992
EFAU004_01676	bifunctional disulfide isomerase/thiol-disulfide oxidase	COG1651	O	Posttranslational modification, protein turnover, chaperones	1698387	1698908	522	+	2324.53	2777.46	1871.6	-1.484	-0.569492	0.00631248	0.0164776
EFAU004_01677	hypothetical protein	-	-	-	1699607	1700164	558	-	18.9833	22.0137	15.9528	-1.37992	-0.464586	0.523029	0.669212
EFAU004_01678	hypothetical protein	-	-	-	1700343	1700930	588	-	54.2553	60.303	48.2075	-1.2509	-0.322971	0.451138	0.598524
EFAU004_01679	hypothetical protein	-	-	-	1701067	1701324	258	-	66.7514	89.4527	44.0502	-2.0307	-1.02198	0.0155172	0.0360617
EFAU004_01680	hypothetical protein	-	-	-	1702233	1702484	252	-	40.0994	41.6001	38.5988	-1.07776	-0.10803	0.88643	0.959451
EFAU004_01681	integrase	COG2826	L	Replication, recombination and repair	1703057	1703395	339	+	0.887984	0	1.77597	Inf	Inf	0.538628	0.682778
EFAU004_01682	Integrase core domain protein	COG2826	L	Replication, recombination and repair	1703427	1704011	585	+	2.39809	1.27511	3.52107	2.76138	1.46539	0.49202	0.638976
EFAU004_01683	hypothetical protein	-	-	-	1704008	1704589	582	-	47.935	36.7456	59.1245	1.60902	0.686187	0.0955572	0.172609
EFAU004_01684	hypothetical protein	-	-	-	1704776	1705402	627	-	33.8079	19.978	47.6377	2.38451	1.25369	0.0188174	0.0427143
EFAU004_01685	hypothetical protein	-	-	-	1705417	1705617	201	-	17.996	10.4922	25.4999	2.43035	1.28117	0.0687936	0.130655
EFAU004_01686	Sporulation Regulator WhiA N terminal	COG1481	S	Function unknown	1705969	1706904	936	-	3632.22	3607.33	3657.12	1.0138	0.0197777	0.913543	0.97607
EFAU004_01687	hypothetical protein	COG0391	S	Function unknown	1706938	1707936	999	-	5409.64	5107.97	5711.32	1.11812	0.161073	0.423776	0.571523
EFAU004_01688	ATP-binding protein	COG1660	R	General function prediction only	1707933	1708817	885	-	2388.86	2078.19	2699.54	1.29899	0.377389	0.0656889	0.125896
EFAU004_01689	Aspartate racemase	COG1794	M	Cell wall/membrane/envelope biogenesis	1708952	1709683	732	-	7590.84	5382.32	9799.35	1.82066	0.864458	3.06366e-05	0.000132849
EFAU004_01690	carbamoyl phosphate synthase-like protein	COG3919	R	General function prediction only	1709687	1710952	1266	-	7633.84	3311.47	11956.2	3.61054	1.85221	6.22533e-19	1.62037e-17
EFAU004_01691	excinuclease ABC subunit A	COG0178	L	Replication, recombination and repair	1711215	1714031	2817	-	3809.94	4273.2	3346.69	-1.27684	-0.35258	0.0827137	0.152844
EFAU004_01692	excinuclease ABC subunit B	COG0556	L	Replication, recombination and repair	1714041	1716035	1995	-	3379.6	3207.51	3551.68	1.1073	0.147046	0.511171	0.657426
EFAU004_01693	amino acid ABC transporter amino acid-binding/permease	COG0765	E	Amino acid transport and metabolism	1716294	1717796	1503	+	19813.9	10809.7	28818.2	2.66596	1.41466	2.80742e-12	3.58536e-11
EFAU004_01694	amino acid ABC transporter ATP-binding protein	COG1126	E	Amino acid transport and metabolism	1717798	1718535	738	+	15843.7	11519.5	20167.8	1.75075	0.807974	3.73989e-05	0.00016071
EFAU004_01695	Sugar diacid utilization regulator	COG3835	KT	Multiple classes	1718765	1719394	630	+	13.6139	1.7897	25.4381	14.2136	3.8292	9.77106e-05	0.000380403
EFAU004_01696	chaperone protein DnaJ	COG0484	O	Posttranslational modification, protein turnover, chaperones	1719476	1720642	1167	-	4508.03	4842.28	4173.79	-1.16016	-0.214327	0.277917	0.41235
EFAU004_01697	chaperone protein DnaK	COG0443	O	Posttranslational modification, protein turnover, chaperones	1720793	1722622	1830	-	16069.4	19439.5	12699.4	-1.53074	-0.614233	0.0357168	0.0741878
EFAU004_01698	co-chaperone GrpE	COG0576	O	Posttranslational modification, protein turnover, chaperones	1722673	1723236	564	-	3116.2	3320.54	2911.87	-1.14035	-0.189474	0.549742	0.69269
EFAU004_01699	heat-inducible transcription repressor HrcA	COG1420	K	Transcription	1723330	1724373	1044	-	3058.43	3384.63	2732.22	-1.23879	-0.308926	0.162146	0.269554
EFAU004_01700	putative oxygen-independent coproporphyrinogen III oxidase	COG0635	H	Coenzyme transport and metabolism	1724607	1725638	1032	-	229.38	105.45	353.311	3.35049	1.74437	1.34559e-06	7.66144e-06
EFAU004_01701	hypothetical protein	-	-	-	1725789	1726016	228	-	124.288	121.153	127.423	1.05176	0.0728019	0.937351	0.990635
EFAU004_01702	DJ-1/PfpI family protein	COG0693	R	General function prediction only	1726500	1727090	591	+	132.66	78.2454	187.075	2.39088	1.25754	7.73495e-05	0.000306816
EFAU004_01703	hypothetical protein	-	-	-	1727280	1727993	714	+	715.393	697.299	733.486	1.0519	0.0729921	0.842661	0.930691
EFAU004_01704	L,D-carboxypeptidase A	COG1619	V	Defense mechanisms	1728108	1729118	1011	-	233.733	332.144	135.323	-2.45446	-1.29541	6.79846e-07	4.10159e-06
EFAU004_01705	YbaK/prolyl-tRNA synthetase-associated domain protein	COG3760	S	Function unknown	1729155	1729637	483	-	61.4059	75.7179	47.094	-1.6078	-0.68509	0.0588006	0.114216
EFAU004_01706	hypothetical protein	COG5646	S	Function unknown	1729787	1730155	369	+	180.323	275.298	85.3485	-3.22557	-1.68955	7.87166e-09	6.38375e-08
EFAU004_01707	excisionase family DNA binding domain	-	-	-	1730620	1731072	453	+	291.111	411.596	170.626	-2.41228	-1.27039	6.36754e-07	3.85864e-06
EFAU004_01708	sugar transport protein	COG4975	G	Carbohydrate transport and metabolism	1731196	1732047	852	-	2304.93	2501.25	2108.61	-1.18621	-0.24636	0.237853	0.369349
EFAU004_01709	glucose 1-dehydrogenase, Gdh	COG1028	IQR	Multiple classes	1732060	1732845	786	-	1670.44	1733.6	1607.28	-1.07859	-0.109151	0.595063	0.73522
EFAU004_01710	riboflavin biosynthesis protein RibF	COG0196	H	Coenzyme transport and metabolism	1733197	1734138	942	-	1188.01	841.453	1534.57	1.82371	0.866878	8.08974e-05	0.00031996
EFAU004_01711	tRNA pseudouridine synthase B	COG0130	J	Translation, ribosomal structure and biogenesis	1734142	1735065	924	-	489.246	219.02	759.471	3.46758	1.79393	1.26549e-13	1.97633e-12
EFAU004_01712	D-xylulose 5-phosphate/D-fructose 6-phosphate phosphoketolase	COG3957	G	Carbohydrate transport and metabolism	1735433	1736317	885	-	1034.05	1104.81	963.287	-1.14692	-0.197763	0.35639	0.504148
EFAU004_01713	D-xylulose 5-phosphate/D-fructose 6-phosphate phosphoketolase	COG3957	G	Carbohydrate transport and metabolism	1736311	1737795	1485	-	1619.96	1881.35	1358.56	-1.38481	-0.46969	0.0396115	0.0806693
EFAU004_01714	ribosome-binding factor A	COG0858	J	Translation, ribosomal structure and biogenesis	1738573	1738920	348	-	3407.07	3461.27	3352.86	-1.03233	-0.0459091	0.871162	0.94856
EFAU004_01715	translation initiation factor IF-2	COG0532	J	Translation, ribosomal structure and biogenesis	1738947	1741253	2307	-	15694.6	13608.7	17780.5	1.30656	0.385774	0.0580117	0.112764
EFAU004_01716	50S ribosomal protein L7Ae	COG1358	J	Translation, ribosomal structure and biogenesis	1741266	1741577	312	-	1773.64	1121.32	2425.97	2.1635	1.11337	2.07441e-07	1.33711e-06
EFAU004_01717	hypothetical protein	COG2740	K	Transcription	1741574	1741867	294	-	878.215	530.129	1226.3	2.31321	1.2099	1.07014e-07	7.04745e-07
EFAU004_01718	transcription termination factor NusA	COG0195	K	Transcription	1741889	1743064	1176	-	7213.9	4135.98	10291.8	2.48836	1.3152	2.61494e-10	2.52532e-09
EFAU004_01719	ribosome maturation protein RimP	COG0779	S	Function unknown	1743087	1743560	474	-	3016.48	1620.52	4412.44	2.72286	1.44512	6.382e-12	7.65e-11
EFAU004_01720	DNA polymerase III PolC-type	COG2176	L	Replication, recombination and repair	1743705	1748063	4359	-	7395.4	6056.29	8734.51	1.44222	0.528291	0.0108214	0.026359
EFAU004_01721	prolyl-tRNA synthetase	COG0442	J	Translation, ribosomal structure and biogenesis	1748275	1749984	1710	-	11901.6	10833.4	12969.8	1.1972	0.25967	0.223249	0.350856
EFAU004_01722	membrane-associated zinc metalloprotease	COG0750	M	Cell wall/membrane/envelope biogenesis	1750052	1751320	1269	-	4312.42	3222.04	5402.8	1.67683	0.745735	0.000326026	0.00114676
EFAU004_01723	phosphatidate cytidylyltransferase	COG0575	I	Lipid transport and metabolism	1751481	1752281	801	-	2089.24	1692.73	2485.74	1.46848	0.554324	0.00736844	0.0188557
EFAU004_01724	undecaprenyl diphosphate synthase	COG0020	I	Lipid transport and metabolism	1752278	1753090	813	-	1462.31	823.458	2101.16	2.55163	1.35142	3.50183e-10	3.34633e-09
EFAU004_01725	ribosome recycling factor	COG0233	J	Translation, ribosomal structure and biogenesis	1753285	1753842	558	-	4417.8	4297	4538.6	1.05623	0.0789196	0.77877	0.879577
EFAU004_01726	uridylate kinase	COG0528	F	Nucleotide transport and metabolism	1753845	1754567	723	-	7242.88	5837.16	8648.6	1.48165	0.567201	0.00677546	0.0175353
EFAU004_01727	translation elongation factor Ts	COG0264	J	Translation, ribosomal structure and biogenesis	1754703	1755584	882	-	36205.3	32792.5	39618.1	1.20814	0.272791	0.177249	0.289379
EFAU004_01728	30S ribosomal protein S2	COG0052	J	Translation, ribosomal structure and biogenesis	1755683	1756465	783	-	59066.5	46287.3	71845.6	1.55217	0.634285	0.00155749	0.00464191
EFAU004_01729	arginine repressor protein	COG1438	K	Transcription	1756824	1757303	480	+	1178.25	946.499	1410.01	1.48971	0.575034	0.00887479	0.0222725
EFAU004_01730	2-aminoethylphosphonate--pyruvate transaminase	COG0075	E	Amino acid transport and metabolism	1757520	1758611	1092	+	14.7937	13.1881	16.3992	1.24348	0.314385	0.636039	0.770862
EFAU004_01731	Phosphonoacetaldehyde hydrolase	COG0637	R	General function prediction only	1758604	1758732	129	+	2.37334	1.54376	3.20291	2.07475	1.05294	0.804349	0.898856
EFAU004_01732	Phosphonoacetaldehyde hydrolase	COG0637	R	General function prediction only	1758736	1759281	546	+	13.7895	10.7382	16.8408	1.56831	0.649212	0.405946	0.556116
EFAU004_01733	arginyl-tRNA synthetase	COG0018	J	Translation, ribosomal structure and biogenesis	1759735	1761426	1692	-	7417.49	8095.65	6739.32	-1.20126	-0.264545	0.173577	0.285088
EFAU004_01734	Carbamate kinase	COG0549	E	Amino acid transport and metabolism	1761846	1762793	948	-	32559.3	59297.8	5820.8	-10.1872	-3.34869	9.37279e-30	4.92612e-28
EFAU004_01735	ornithine carbamoyltransferase	COG0078	E	Amino acid transport and metabolism	1762908	1763927	1020	-	115086	210098	20073.6	-10.4664	-3.38769	3.29849e-43	3.91946e-41
EFAU004_01736	arginine deiminase	COG2235	E	Amino acid transport and metabolism	1764018	1765247	1230	-	131884	240321	23447.5	-10.2493	-3.35746	5.876e-56	1.45992e-53
EFAU004_01737	cyclic nucleotide-binding domain-containing protein	COG0664	T	Signal transduction mechanisms	1765708	1766409	702	+	2180.46	2747.74	1613.17	-1.70331	-0.768342	0.000156286	0.000577202
EFAU004_01738	O-sialoglycoprotein endopeptidase	COG0533	O	Posttranslational modification, protein turnover, chaperones	1767018	1768034	1017	-	3759.13	3316.83	4201.44	1.2667	0.341079	0.117547	0.205933
EFAU004_01739	ribosomal-protein-alanine acetyltransferase	COG0456	R	General function prediction only	1768031	1768495	465	-	1312.67	796.58	1828.76	2.29576	1.19897	3.87525e-08	2.77981e-07
EFAU004_01740	ribosomal-protein-alanine acetyltransferase	COG0456	R	General function prediction only	1768502	1769044	543	-	602.127	379.673	824.581	2.17182	1.1189	1.26422e-06	7.27391e-06
EFAU004_01741	hypothetical protein	COG1214	O	Posttranslational modification, protein turnover, chaperones	1769028	1769852	825	-	820.178	487.114	1153.24	2.3675	1.24336	3.79185e-08	2.72714e-07
EFAU004_01742	LacI family transcriptional regulator	COG1609	K	Transcription	1769941	1770921	981	-	3499.14	5900.05	1098.23	-5.37231	-2.42554	6.41719e-19	1.65454e-17
EFAU004_01743	galactose-1-phosphate uridylyltransferase	COG4468	G	Carbohydrate transport and metabolism	1770945	1772429	1485	-	11318	18867.7	3768.17	-5.00714	-2.32399	1.01763e-14	1.82973e-13
EFAU004_01744	UDP-glucose 4-epimerase	COG1087	M	Cell wall/membrane/envelope biogenesis	1772441	1773430	990	-	5189.18	8487.4	1890.95	-4.48843	-2.16621	1.82147e-10	1.78426e-09
EFAU004_01745	hypothetical protein	-	-	-	1773678	1773845	168	+	861.777	1428.48	295.076	-4.84104	-2.27532	0.0115667	0.027975
EFAU004_01746	hypothetical protein	-	-	-	1773907	1775718	1812	-	901.049	1080.64	721.458	-1.49785	-0.582897	0.00871481	0.0218912
EFAU004_01747	hypothetical protein	COG3189	S	Function unknown	1775715	1776080	366	-	118.976	136.836	101.116	-1.35326	-0.436436	0.234504	0.36477
EFAU004_01748	rhodanese family protein	COG0607	P	Inorganic ion transport and metabolism	1776243	1776638	396	-	5022.03	5020.65	5023.41	1.00055	0.000792899	0.962577	1
EFAU004_01749	glucokinase	COG1940	KG	Multiple classes	1776656	1777618	963	-	8544.63	7239.41	9849.84	1.36059	0.444228	0.0343479	0.0717133
EFAU004_01750	hypothetical protein	COG4483	S	Function unknown	1777618	1777830	213	-	429.509	324.649	534.369	1.64599	0.718958	0.00389363	0.0107163
EFAU004_01751	peptidase, S54 family protein	COG0705	R	General function prediction only	1777851	1778549	699	-	1026.57	601.439	1451.71	2.41373	1.27126	2.85074e-08	2.09438e-07
EFAU004_01752	5-formyltetrahydrofolate cyclo-ligase	COG0212	H	Coenzyme transport and metabolism	1778569	1779111	543	-	675.921	455.618	896.225	1.96705	0.976035	0.00343436	0.00952904
EFAU004_01753	ferrichrome transport system permease FhuG	COG0609	P	Inorganic ion transport and metabolism	1779243	1780247	1005	-	115.526	84.5207	146.532	1.73368	0.793835	0.0139655	0.0330079
EFAU004_01754	ferrichrome transport system permease FhuB	COG0609	P	Inorganic ion transport and metabolism	1780244	1781233	990	-	72.6346	50.471	94.7982	1.87827	0.909405	0.0212909	0.0473451
EFAU004_01755	ferrichrome transport ATP-binding protein FhuC	COG1120	PH	Multiple classes	1781230	1782036	807	-	53.0957	33.2437	72.9476	2.19433	1.13378	0.00644367	0.016772
EFAU004_01756	periplasmic binding protein	COG0614	P	Inorganic ion transport and metabolism	1782202	1783158	957	+	194.936	205.987	183.884	-1.1202	-0.163762	0.537377	0.682215
EFAU004_01757	Dihydrofolate reductase	COG0262	H	Coenzyme transport and metabolism	1783235	1783753	519	-	1259.65	1308.13	1211.16	-1.08006	-0.111118	0.659831	0.789889
EFAU004_01758	50S ribosomal protein L33	COG0267	J	Translation, ribosomal structure and biogenesis	1783841	1783990	150	-	5626.89	6633.4	4620.39	-1.43568	-0.521734	0.129323	0.22285
EFAU004_01759	hypothetical protein	COG4876	S	Function unknown	1784218	1784670	453	+	1191.07	1823.36	558.774	-3.26315	-1.70626	1.5094e-05	6.81851e-05
EFAU004_01760	IS1251-like transposase	COG3464	L	Replication, recombination and repair	1784776	1786071	1296	+	0	0	0	NA	NA	NA	NA
EFAU004_01761	asparagine synthetase B	COG0367	E	Amino acid transport and metabolism	1786370	1788265	1896	-	16451.5	13000.1	19902.9	1.53098	0.614455	0.00238018	0.00686186
EFAU004_01762	ISEfa7, transposase	COG3666	L	Replication, recombination and repair	1788540	1789985	1446	-	0.257293	0.514586	0	0	#NAME?	0.968925	1
EFAU004_01763	choloylglycine hydrolase family protein	COG3049	M	Cell wall/membrane/envelope biogenesis	1790150	1790491	342	-	129.532	82.9996	176.065	2.12128	1.08493	0.000496076	0.00166762
EFAU004_01764	ISEf1, transposase	COG3328	L	Replication, recombination and repair	1790613	1790918	306	-	0	0	0	NA	NA	NA	NA
EFAU004_01765	ISEf1, transposase	COG3328	L	Replication, recombination and repair	1790915	1791790	876	-	0	0	0	NA	NA	NA	NA
EFAU004_01766	choloylglycine hydrolase family protein	COG3049	M	Cell wall/membrane/envelope biogenesis	1791888	1792469	582	-	239.183	113.706	364.66	3.20703	1.68124	1.8172e-08	1.37574e-07
EFAU004_01767	TetR family transcriptional regulator	COG1309	K	Transcription	1793035	1793601	567	-	5233.22	5817.28	4649.17	-1.25125	-0.323373	0.137376	0.233787
EFAU004_01768	hypothetical protein	-	-	-	1793857	1795188	1332	+	29.3802	36.6226	22.1379	-1.6543	-0.726218	0.196884	0.316334
EFAU004_01769	hypothetical protein	-	-	-	1795154	1795504	351	+	13.8465	19.7321	7.96099	-2.4786	-1.30952	0.105602	0.188143
EFAU004_01770	hypothetical protein	COG1917	S	Function unknown	1795596	1796015	420	-	287.752	327.199	248.305	-1.31773	-0.398052	0.121402	0.211601
EFAU004_01771	carboxymuconolactone decarboxylase family protein	COG0599	S	Function unknown	1796016	1796360	345	-	150.616	135.16	166.072	1.22871	0.29714	0.314662	0.45405
EFAU004_01772	Integrase core domain protein	COG2826	L	Replication, recombination and repair	1796632	1797585	954	+	8.87297	7.81905	9.9269	1.26958	0.344349	0.826195	0.918256
EFAU004_01773	hypothetical protein	COG0398	S	Function unknown	1797775	1798371	597	+	1358.18	533.701	2182.65	4.08965	2.03198	2.60498e-20	7.82353e-19
EFAU004_01774	glycerophosphodiester phosphodiesterase family protein	COG4781	C	Energy production and conversion	1798495	1800294	1800	+	3417.52	2156.6	4678.44	2.16936	1.11727	7.81779e-08	5.28862e-07
EFAU004_01775	hypothetical protein	-	-	-	1800393	1800503	111	-	744.481	1255.36	233.601	-5.37395	-2.42598	9.84134e-10	9.02564e-09
EFAU004_01776	hypothetical protein	-	-	-	1800572	1800784	213	-	60.9755	109.298	12.6526	-8.63843	-3.11077	1.5111e-12	2.01455e-11
EFAU004_01777	hypothetical protein	-	-	-	1801246	1801395	150	+	3494.43	4662.15	2326.71	-2.00375	-1.0027	0.307065	0.446057
EFAU004_01778	Integrase core domain protein	COG2826	L	Replication, recombination and repair	1801648	1802607	960	-	4.97718	3.5794	6.37496	1.78102	0.832701	0.56555	0.707067
Putative_sRNA_1420					1802650	1802750	101	+	59.3225	9.73172	108.913	11.1916	3.48434	1.08566e-12	1.49101e-11
EFAU004_01779	ISEfm1, transposase	-	-	-	1802820	1803602	783	+	83.2833	21.0299	145.537	6.92047	2.79087	6.50307e-08	4.4768e-07
EFAU004_01780	ISEfa7, transposase	COG3666	L	Replication, recombination and repair	1803662	1804306	645	+	0	0	0	NA	NA	NA	NA
EFAU004_01781	ISEfa7, transposase	-	-	-	1804793	1805107	315	+	0	0	0	NA	NA	NA	NA
EFAU004_01782	hypothetical protein	COG5294	S	Function unknown	1805331	1805717	387	+	35.4951	51.0083	19.982	-2.55271	-1.35203	0.00859246	0.0216835
EFAU004_01783	glucose-6-phosphate isomerase	COG0166	G	Carbohydrate transport and metabolism	1806025	1807371	1347	-	42113.4	49929	34297.7	-1.45575	-0.541764	0.00584527	0.0154648
EFAU004_01784	NADP-specific glutamate dehydrogenase	COG0334	E	Amino acid transport and metabolism	1807483	1808832	1350	-	5017.22	6095.43	3939.02	-1.54745	-0.629891	0.000994129	0.00311577
EFAU004_01785	hypothetical protein	COG2081	R	General function prediction only	1808949	1810202	1254	+	2735.51	2576.23	2894.79	1.12365	0.168199	0.481259	0.629322
EFAU004_01786	hypothetical protein	COG2606	S	Function unknown	1810273	1810758	486	-	1464.75	1730.94	1198.57	-1.44417	-0.530243	0.00949003	0.023557
EFAU004_01787	3-dehydroquinate dehydratase	COG0710	E	Amino acid transport and metabolism	1810781	1811539	759	-	1897.32	2061.57	1733.08	-1.18954	-0.250404	0.183107	0.296816
EFAU004_01788	SAM-dependent methyltransferase	COG1092	R	General function prediction only	1811555	1812733	1179	-	2677.58	2864.92	2490.24	-1.15046	-0.202211	0.242154	0.37348
EFAU004_01789	sulfatase	COG1368	M	Cell wall/membrane/envelope biogenesis	1812963	1815083	2121	+	19068.9	19703.8	18434	-1.06888	-0.0961045	0.66963	0.797776
EFAU004_01790	hypothetical protein	-	-	-	1815306	1816031	726	+	240.542	225.587	255.497	1.13259	0.179622	0.593191	0.733914
EFAU004_01791	hypothetical protein	-	-	-	1816021	1816530	510	+	178.795	180.239	177.35	-1.01629	-0.0233155	0.836313	0.925736
EFAU004_01792	sensor histidine kinase	COG0642	T	Signal transduction mechanisms	1816600	1818048	1449	-	3021.52	3248.32	2794.72	-1.16231	-0.216991	0.260936	0.394434
EFAU004_01793	response regulator receiver domain-containing protein	COG0745	TK	Multiple classes	1818048	1818764	717	-	1402.19	1306.5	1497.88	1.14649	0.19722	0.444516	0.591749
EFAU004_01794	integral membrane protein	-	-	-	1818745	1819095	351	-	483.728	417.302	550.153	1.31836	0.398741	0.137327	0.233787
EFAU004_01795	HAD superfamily hydrolase	COG0561	R	General function prediction only	1819239	1820012	774	+	1478.62	980.707	1976.53	2.01541	1.01107	4.23396e-06	2.15483e-05
tmRNA					1820183	1820548	366	+	1.31364e+06	2.18148e+06	445794	-4.89348	-2.29086	0.0666452	0.127194
EFAU004_01796	hypothetical protein	-	-	-	1820769	1821071	303	+	93.2337	111.421	75.0465	-1.48469	-0.570164	0.380014	0.529077
EFAU004_01797	ISEf1, transposase	COG3328	L	Replication, recombination and repair	1822646	1823824	1179	+	0	0	0	NA	NA	NA	NA
EFAU004_01798	hypothetical protein	-	-	-	1824161	1824400	240	+	3.49994	1.54376	5.45612	3.53431	1.82143	0.342889	0.48961
EFAU004_01799	hypothetical protein	-	-	-	1824762	1825022	261	-	901.654	1438.27	365.042	-3.94	-1.9782	0.0906813	0.165774
EFAU004_01800	GAF domain-containing protein	COG1956	T	Signal transduction mechanisms	1825207	1825704	498	-	828.726	820.813	836.64	1.01928	0.0275528	0.842951	0.930691
EFAU004_01801	alpha-acetolactate decarboxylase	COG3527	Q	Secondary metabolites biosynthesis, transport and catabolism	1825834	1826544	711	-	2161.4	1485.57	2837.24	1.90987	0.933475	0.00984602	0.0242863
EFAU004_01802	acetolactate synthase	COG0028	EH	Multiple classes	1826557	1828221	1665	-	2908.5	1795.79	4021.2	2.23924	1.16301	0.000923244	0.0029204
EFAU004_01803	hypothetical protein	-	-	-	1828426	1829088	663	-	14.4459	14.4633	14.4285	-1.00241	-0.00346682	0.952627	0.999819
EFAU004_01804	ABC transporter permease	COG0395	G	Carbohydrate transport and metabolism	1829098	1829913	816	-	8.5329	6.78988	10.2759	1.51342	0.597809	0.615954	0.75219
EFAU004_01805	LysR family transcriptional regulator	-	-	-	1830168	1830611	444	-	202.64	220.606	184.674	-1.19457	-0.256486	0.501122	0.64755
EFAU004_01806	LysR family transcriptional regulator	COG0583	K	Transcription	1830745	1831050	306	-	172.175	170.071	174.28	1.02475	0.0352728	0.923784	0.983139
EFAU004_01807	MerR family transcriptional regulator	COG0789	K	Transcription	1831071	1831448	378	-	35.4866	33.5805	37.3927	1.11352	0.155132	0.858285	0.938571
EFAU004_01808	major facilitator superfamily transporter	COG2814	G	Carbohydrate transport and metabolism	1831672	1832865	1194	+	362.408	273.54	451.276	1.64976	0.722258	0.189551	0.305811
EFAU004_01809	M protein trans-acting positive regulator HTH domain protein	-	-	-	1833031	1833453	423	-	71.239	65.2805	77.1976	1.18255	0.241905	0.503522	0.649422
EFAU004_01810	hypothetical protein	COG3264	M	Cell wall/membrane/envelope biogenesis	1834039	1834533	495	+	1030.94	1178.62	883.254	-1.3344	-0.416194	0.0374818	0.0769053
EFAU004_01811	hypothetical protein	-	-	-	1834501	1834698	198	-	1.42695	0	2.85389	Inf	Inf	0.318247	0.458739
EFAU004_01812	sortase family protein	COG3764	M	Cell wall/membrane/envelope biogenesis	1834695	1835867	1173	-	5.98567	5.88368	6.08767	1.03467	0.0491718	1	1
EFAU004_01813	LPXTG-motif protein cell wall anchor domain protein	COG4932	M	Cell wall/membrane/envelope biogenesis	1836073	1836888	816	-	31.9349	32.4056	31.4641	-1.02993	-0.04254	1	1
EFAU004_01814	cell wall surface anchor family protein	-	-	-	1837038	1837484	447	-	9.42105	8.72525	10.1168	1.15949	0.21349	0.982607	1
EFAU004_01815	LPXTG-motif protein cell wall anchor domain protein	COG4932	M	Cell wall/membrane/envelope biogenesis	1837481	1838494	1014	-	17.1042	20.0007	14.2077	-1.40774	-0.493376	0.423885	0.571523
EFAU004_01816	cell wall surface anchor family protein	-	-	-	1838525	1838983	459	-	6.17292	8.06499	4.28084	-1.88397	-0.913779	0.426432	0.573826
EFAU004_01817	LPXTG-motif protein cell wall anchor domain protein	-	-	-	1838980	1839792	813	-	14.6528	15.0005	14.3051	-1.04862	-0.0684869	0.984681	1
EFAU004_01818	LPXTG-motif protein cell wall anchor domain protein	-	-	-	1839823	1841301	1479	-	18.9409	17.5508	20.331	1.15841	0.212149	0.770854	0.87376
EFAU004_01819	transcriptional regulator	COG3860	S	Function unknown	1842148	1842441	294	-	161.225	246.212	76.2384	-3.2295	-1.69131	8.80163e-09	6.99752e-08
EFAU004_01820	site-specific tyrosine recombinase XerC-family	COG4974	L	Replication, recombination and repair	1842844	1844022	1179	-	1790.76	2055.66	1525.86	-1.34722	-0.429986	0.080241	0.14959
EFAU004_01821	hypothetical protein	-	-	-	1844126	1844440	315	-	37.6818	43.4579	31.9057	-1.36207	-0.445805	0.31704	0.45724
EFAU004_01822	hypothetical protein	-	-	-	1844547	1844762	216	+	12.8825	3.84804	21.9171	5.69564	2.50986	0.00613735	0.0160973
EFAU004_01823	Helix-turn-helix domain protein	-	-	-	1845062	1845313	252	-	4.94078	7.05852	2.82303	-2.50034	-1.32212	0.358922	0.506681
EFAU004_01824	RNA polymerase sigma-70 factor, region 4	COG1595	K	Transcription	1845291	1845719	429	-	8.84311	9.21713	8.46909	-1.08833	-0.122112	1	1
EFAU004_01825	IS66 family transposase	COG3436	L	Replication, recombination and repair	1845871	1847418	1548	-	0	0	0	NA	NA	NA	NA
EFAU004_01826	IS66 Orf2-like protein	COG3436	L	Replication, recombination and repair	1847520	1847873	354	-	0	0	0	NA	NA	NA	NA
EFAU004_01827	hypothetical protein	-	-	-	1847863	1848057	195	-	0	0	0	NA	NA	NA	NA
EFAU004_01828	Glyoxalase-like domain protein	-	-	-	1848534	1848908	375	-	31.5689	41.4771	21.6606	-1.91486	-0.93724	0.0728893	0.137573
EFAU004_01829	glycosyl hydrolase family protein	COG1621	G	Carbohydrate transport and metabolism	1848931	1850331	1401	-	89.285	112.532	66.0385	-1.70403	-0.768951	0.0414999	0.0840143
EFAU004_01830	PTS system mannose-specific transporter subunit IIA	COG2893	G	Carbohydrate transport and metabolism	1850335	1850745	411	-	14.0915	18.8259	9.35707	-2.01194	-1.00859	0.236885	0.368054
EFAU004_01831	PTS system mannose-specific transporter subunit IIAB	COG3444	G	Carbohydrate transport and metabolism	1850763	1851254	492	-	15.4995	19.4861	11.5129	-1.69255	-0.759195	0.295275	0.432005
EFAU004_01832	PTS system mannose-specific transporter subunit IID	COG3716	G	Carbohydrate transport and metabolism	1851264	1852055	792	-	25.9052	34.2407	17.5697	-1.94885	-0.962622	0.0874263	0.160467
EFAU004_01833	PTS system mannose-specific transporter subunit IIC	COG3715	G	Carbohydrate transport and metabolism	1852048	1852821	774	-	30.5478	38.9269	22.1687	-1.75594	-0.812241	0.128505	0.22172
EFAU004_01834	RNA polymerase sigma-54 subunit	COG1221	KT	Multiple classes	1852977	1855511	2535	-	30.8961	43.4579	18.3343	-2.37031	-1.24508	0.0276529	0.059649
EFAU004_01835	fructokinase	COG1940	KG	Multiple classes	1855593	1856465	873	-	86.3013	143.931	28.6719	-5.01992	-2.32766	2.0775e-08	1.55557e-07
EFAU004_01836	PTS system, beta-glucoside-specific IIA component	COG2190	G	Carbohydrate transport and metabolism	1856501	1856968	468	-	41.1301	62.9762	19.284	-3.26573	-1.7074	0.00068306	0.00221711
EFAU004_01837	PTS system, beta-glucoside-specific IIBC component	COG1263	G	Carbohydrate transport and metabolism	1856978	1858447	1470	-	119.888	191.851	47.925	-4.00316	-2.00114	2.15711e-08	1.61076e-07
EFAU004_01838	glycoside hydrolase, family 32	COG1621	G	Carbohydrate transport and metabolism	1858518	1859936	1419	-	155.583	180.239	130.928	-1.37663	-0.461142	0.126048	0.218446
EFAU004_01839	sucrose operon repressor ScrR	COG1609	K	Transcription	1860058	1861038	981	-	2670.01	2193.07	3146.94	1.43495	0.520997	0.0144135	0.0339002
EFAU004_01840	ISEfa8, transposase	COG2801	L	Replication, recombination and repair	1861318	1862154	837	-	1058.77	866.853	1250.69	1.4428	0.528869	0.253261	0.385606
EFAU004_01841	ISEfa8, transposase	COG2963	L	Replication, recombination and repair	1862190	1862480	291	-	482.47	409.833	555.106	1.35447	0.437727	0.171055	0.281283
EFAU004_01842	MarR family transcriptional regulator	COG1846	K	Transcription	1862573	1863052	480	-	265.835	211.898	319.772	1.50909	0.593674	0.284957	0.419773
EFAU004_01843	Integrase core domain protein	COG2826	L	Replication, recombination and repair	1863421	1864374	954	+	13.206	14.7092	11.7029	-1.25689	-0.329857	0.74946	0.857377
EFAU004_01844	transposase, IS4 family	COG3385	L	Replication, recombination and repair	1864983	1866104	1122	-	41.8957	14.7092	69.0823	4.69654	2.2316	6.2e-06	3.05308e-05
EFAU004_01845	Integrase core domain protein	COG4584	L	Replication, recombination and repair	1866423	1867841	1419	+	141.045	139.746	142.343	1.01859	0.0265686	0.953906	1
EFAU004_01846	IstB-like ATP binding protein	COG1484	L	Replication, recombination and repair	1867838	1868566	729	+	62.6581	61.6235	63.6927	1.03358	0.0476463	0.826091	0.918256
EFAU004_01847	Conjugative transposon protein TcpC	-	-	-	1868694	1869605	912	-	4.16836	2.81887	5.51784	1.95747	0.968988	0.643017	0.777064
EFAU004_01848	NlpC/P60 family lipoprotein	COG0791	M	Cell wall/membrane/envelope biogenesis	1869622	1870629	1008	-	13.8332	7.30447	20.3619	2.7876	1.47902	0.0784341	0.146948
EFAU004_01849	hypothetical protein	-	-	-	1870626	1872755	2130	-	11.524	13.3111	9.73695	-1.36707	-0.451089	0.665447	0.793831
EFAU004_01850	ATP/GTP-binding protein	COG0433	R	General function prediction only	1872760	1873680	921	-	18.5925	18.1883	18.9967	1.04444	0.0627341	1	1
EFAU004_01851	group II intron reverse transcriptase maturase	COG3344	L	Replication, recombination and repair	1873814	1875640	1827	-	182.499	268.773	96.2251	-2.79316	-1.4819	3.86034e-05	0.000165106
EFAU004_01852	Type IV secretory pathway, VirB4 components	-	-	-	1876337	1877887	1551	-	36.9105	41.4998	32.3212	-1.28398	-0.360625	0.539581	0.683669
EFAU004_01853	conjugative transposon membrane protein	-	-	-	1877874	1878263	390	-	31.4915	33.0432	29.9398	-1.10366	-0.14229	0.803116	0.898083
EFAU004_01854	hypothetical protein	-	-	-	1878313	1879209	897	-	832.201	1011.5	652.901	-1.54924	-0.631562	0.00336242	0.00935793
EFAU004_01855	phosphoesterase	COG0613	R	General function prediction only	1879212	1881059	1848	-	1571.19	1843.24	1299.15	-1.4188	-0.504672	0.0107951	0.0263186
EFAU004_01856	antirestriction protein	COG4734	R	General function prediction only	1881156	1881656	501	-	0.637556	1.27511	0	0	#NAME?	0.689496	0.81329
EFAU004_01857	HNH endonuclease domain protein	COG3344	L	Replication, recombination and repair	1881997	1883907	1911	-	0	0	0	NA	NA	NA	NA
EFAU004_01858	hypothetical protein	-	-	-	1884653	1884790	138	-	0.17451	0	0.349021	Inf	Inf	1	1
EFAU004_01859	helix-turn-helix domain-containing protein	COG2946	L	Replication, recombination and repair	1884787	1885476	690	-	2.29417	2.30428	2.28407	-1.00885	-0.012714	1	1
EFAU004_01860	helix-turn-helix domain-containing protein	COG3620	K	Transcription	1885516	1885971	456	-	1.67567	2.30428	1.04706	-2.20071	-1.13797	0.849762	0.934736
EFAU004_01861	hypothetical protein	-	-	-	1886227	1886481	255	-	1.73716	2.42725	1.04706	-2.31816	-1.21298	0.851586	0.93582
EFAU004_01862	C-5 cytosine-specific DNA methylase	COG0270	L	Replication, recombination and repair	1886506	1887648	1143	-	13.5578	16.5216	10.5941	-1.55951	-0.641096	0.485161	0.633212
EFAU004_01863	FtsK/SpoIIIE family protein	COG1674	D	Cell cycle control, cell division, chromosome partitioning	1887708	1889060	1353	-	128.621	157.753	99.4898	-1.58562	-0.665044	0.153677	0.256723
EFAU004_01864	hypothetical protein	-	-	-	1889131	1889475	345	-	2.51436	1.66673	3.36199	2.01712	1.0123	0.716763	0.832518
EFAU004_01865	hypothetical protein	-	-	-	1889485	1889859	375	-	0.842309	0.637556	1.04706	1.64231	0.715722	0.9378	0.990726
EFAU004_01866	hypothetical protein	-	-	-	1889872	1890186	315	-	0.833364	1.66673	0	0	#NAME?	0.501713	0.6477
EFAU004_01867	cell wall surface anchor family protein (EcbA)	COG4932	M	Cell wall/membrane/envelope biogenesis	1890300	1893527	3228	-	20.7806	16.7902	24.7709	1.47532	0.561026	0.420513	0.56866
EFAU004_01868	hypothetical protein	-	-	-	1893606	1894268	663	-	252.376	86.9801	417.773	4.80308	2.26396	7.1769e-07	4.31087e-06
EFAU004_01869	50S ribosomal protein L19	COG0335	J	Translation, ribosomal structure and biogenesis	1894641	1894988	348	-	19180.9	17621.9	20739.9	1.17694	0.235037	0.221104	0.347886
EFAU004_01870	tRNA (guanine-N1)-methyltransferase	COG0336	J	Translation, ribosomal structure and biogenesis	1895124	1895885	762	-	2331.71	1835.99	2827.42	1.54	0.622928	0.0037917	0.0104568
EFAU004_01871	16S rRNA processing protein RimM	COG0806	J	Translation, ribosomal structure and biogenesis	1895875	1896396	522	-	485.063	313.71	656.417	2.09243	1.06518	1.26341e-05	5.8032e-05
EFAU004_01872	hypothetical protein	-	-	-	1896566	1897357	792	-	473.013	536.491	409.534	-1.31001	-0.389572	0.063328	0.122142
EFAU004_01873	RNA-binding protein	COG1837	R	General function prediction only	1897482	1897733	252	-	20894.6	16762.3	25026.8	1.49304	0.578256	0.00465591	0.0125613
EFAU004_01874	30S ribosomal protein S16	COG0228	J	Translation, ribosomal structure and biogenesis	1897745	1898020	276	-	18734.1	14729.6	22738.7	1.54375	0.626438	0.00205594	0.0059839
EFAU004_01875	flavin reductase	COG0431	R	General function prediction only	1898273	1898827	555	+	2882.13	4200.15	1564.11	-2.68534	-1.4251	1.08514e-11	1.24608e-10
EFAU004_01876	riboflavin biosynthesis protein RibD protein	COG0262	H	Coenzyme transport and metabolism	1898906	1899427	522	-	652.484	371.313	933.655	2.51447	1.33025	6.23369e-09	5.11187e-08
EFAU004_01877	DNA-3-methyladenine glycosylase I	COG2818	L	Replication, recombination and repair	1899431	1900009	579	-	448.95	159.332	738.567	4.63539	2.21269	2.25609e-18	5.6568e-17
EFAU004_01878	signal recognition particle protein	COG0541	U	Intracellular trafficking, secretion, and vesicular transport	1900121	1901539	1419	-	4926.49	2992.6	6860.38	2.29245	1.19689	9.68642e-09	7.56371e-08
EFAU004_01879	DNA-binding protein	COG2739	S	Function unknown	1901560	1901898	339	-	683.735	119.836	1247.63	10.4112	3.38006	3.17032e-40	2.79499e-38
EFAU004_01880	hypothetical protein	COG1683	S	Function unknown	1901858	1902361	504	-	2235.51	1925.56	2545.45	1.32193	0.402641	0.266802	0.400863
EFAU004_01881	response regulator receiver domain-containing protein	COG0745	TK	Multiple classes	1902492	1903196	705	+	1286.57	846.991	1726.15	2.03797	1.02714	0.00471718	0.0126855
EFAU004_01882	sensory box histidine kinase	COG5002	T	Signal transduction mechanisms	1903193	1904929	1737	+	3920.18	3420.25	4420.11	1.29233	0.369979	0.111535	0.197298
EFAU004_01883	cation transporter E1-E2 family ATPase	COG0474	P	Inorganic ion transport and metabolism	1905032	1907503	2472	-	1084.03	570.783	1597.28	2.7984	1.4846	1.74413e-11	1.93168e-10
EFAU004_01884	IS1476 , transposase	COG3464	L	Replication, recombination and repair	1907776	1909044	1269	+	32.9388	27.4736	38.4041	1.39786	0.483216	0.72789	0.841913
EFAU004_01885	IS1251-like transposase	COG3464	L	Replication, recombination and repair	1909150	1910445	1296	+	0.493288	0.637556	0.349021	-1.8267	-0.86924	1	1
EFAU004_01886	phosphate-binding protein	COG0226	P	Inorganic ion transport and metabolism	1910848	1911738	891	-	74.8612	49.2734	100.449	2.0386	1.02758	0.00495015	0.0132635
EFAU004_01887	hypothetical protein	-	-	-	1911935	1912513	579	-	684.531	525.422	843.639	1.60564	0.683149	0.0208318	0.046591
EFAU004_01888	hypothetical protein	-	-	-	1912624	1912989	366	+	302.998	248.443	357.553	1.43918	0.525246	0.170059	0.279983
EFAU004_01889	hypothetical protein	-	-	-	1913080	1913397	318	-	22.805	22.7742	22.8359	1.00271	0.00390396	0.980433	1
EFAU004_01890	IS16/IS256, transposase	COG3328	L	Replication, recombination and repair	1913658	1914845	1188	-	0	0	0	NA	NA	NA	NA
Putative_sRNA_1520					1914911	1915066	156	-	97.2526	128.066	66.4397	-1.92755	-0.946765	0.0763831	0.143474
Putative_sRNA_1530					1915341	1915549	209	+	85.8768	69.7755	101.978	1.46152	0.547466	0.356883	0.504324
EFAU004_01891	ISL3 family transposase	COG3464	L	Replication, recombination and repair	1915668	1916963	1296	+	290.797	234.099	347.496	1.4844	0.569881	0.0212788	0.0473451
EFAU004_01892	choloylglycine hydrolase family protein	COG3049	M	Cell wall/membrane/envelope biogenesis	1917119	1918093	975	-	4791.79	6656.62	2926.96	-2.27425	-1.18539	8.32582e-09	6.69249e-08
EFAU004_01893	IS116/IS110/IS902 family transposase	-	-	-	1918703	1919212	510	+	0	0	0	NA	NA	NA	NA
EFAU004_01894	transposase	-	-	-	1919209	1919310	102	+	0	0	0	NA	NA	NA	NA
EFAU004_01895	hypothetical protein	-	-	-	1920036	1920293	258	+	2605.24	3912.5	1297.98	-3.01431	-1.59183	0.177496	0.289611
EFAU004_01896	hypothetical protein	-	-	-	1920524	1920940	417	-	330.326	269.387	391.264	1.45242	0.538459	0.0200665	0.0451136
EFAU004_01897	IS1380 family transposase	-	-	-	1921145	1922464	1320	+	345.825	407.93	283.72	-1.43779	-0.523853	0.0459487	0.0923116
EFAU004_01898	ISEnfa3, transposase	COG2801	L	Replication, recombination and repair	1923195	1923707	513	-	0.17451	0	0.349021	Inf	Inf	1	1
EFAU004_01899	transposase IS3/IS911	-	-	-	1923704	1923886	183	-	0	0	0	NA	NA	NA	NA
EFAU004_01900	transposase IS3/IS911	COG2963	L	Replication, recombination and repair	1923883	1924239	357	-	0	0	0	NA	NA	NA	NA
EFAU004_01901	ISEf1, transposase	COG3328	L	Replication, recombination and repair	1924409	1925350	942	+	0.618502	0	1.237	Inf	Inf	0.694312	0.817508
EFAU004_01902	transposase IS3/IS911	COG2963	L	Replication, recombination and repair	1925696	1926052	357	+	0	0	0	NA	NA	NA	NA
EFAU004_01903	transposase IS3/IS911	-	-	-	1926049	1926231	183	+	0	0	0	NA	NA	NA	NA
EFAU004_01904	ISEnfa3, transposase	COG2801	L	Replication, recombination and repair	1926228	1927034	807	+	13.8292	11.7674	15.8911	1.35044	0.433429	0.530041	0.67597
EFAU004_01905	N-acetylmuramoyl-L-alanine amidase	-	-	-	1927074	1927766	693	-	8.73387	2.94184	14.5259	4.93769	2.30384	0.0353274	0.073549
EFAU004_01906	hypothetical protein	-	-	-	1928203	1928772	570	-	1549.68	1435.9	1663.46	1.15847	0.212226	0.477311	0.625055
EFAU004_01907	hypothetical protein	-	-	-	1928846	1929169	324	-	18.944	16.13	21.758	1.34891	0.431799	0.517602	0.664759
EFAU004_01908	hypothetical protein	-	-	-	1929323	1930135	813	-	25.6457	21.8907	29.4008	1.34307	0.425538	0.478315	0.625771
EFAU004_01909	ATPase family protein	COG0714	R	General function prediction only	1930489	1931337	849	+	56.0902	54.9339	57.2465	1.0421	0.0594898	0.933569	0.987783
EFAU004_01910	hypothetical protein	-	-	-	1931351	1931674	324	+	23.3027	29.3181	17.2872	-1.69595	-0.762089	0.279901	0.414169
EFAU004_01911	hypothetical protein	COG1721	R	General function prediction only	1931671	1932423	753	+	44.8451	65.6172	24.0729	-2.72577	-1.44666	0.00172644	0.00509024
EFAU004_01912	hypothetical protein	-	-	-	1932413	1933711	1299	+	98.9932	142.542	55.4444	-2.5709	-1.36227	0.000157917	0.000581814
EFAU004_01913	transglutaminase	COG1305	E	Amino acid transport and metabolism	1933844	1934584	741	+	72.3801	96.2653	48.4948	-1.98506	-0.989185	0.0122235	0.0293558
EFAU004_01914	copper-translocating P-type ATPase	COG2217	P	Inorganic ion transport and metabolism	1934696	1936867	2172	-	2987.26	3500.51	2474.01	-1.41491	-0.500715	0.0155384	0.0360802
EFAU004_01915	copper-translocating P-type ATPase	COG2217	P	Inorganic ion transport and metabolism	1936887	1939073	2187	-	1959.01	2177.26	1740.77	-1.25074	-0.322787	0.120795	0.210678
EFAU004_01916	copper chaperone CopZ	COG2608	P	Inorganic ion transport and metabolism	1939073	1939282	210	-	132.957	152.151	113.764	-1.33743	-0.419458	0.164443	0.272157
EFAU004_01917	CopY/TcrY family copper transport repressor	COG3682	K	Transcription	1939295	1939735	441	-	158.185	177.99	138.381	-1.28623	-0.363153	0.246236	0.377857
EFAU004_01918	hypothetical protein	COG0563	F	Nucleotide transport and metabolism	1939809	1940348	540	-	10.7465	7.69608	13.797	1.79273	0.842157	0.398948	0.548453
EFAU004_01919	ISL3 family transposase	COG3464	L	Replication, recombination and repair	1940596	1941684	1089	+	29.8746	29.933	29.8163	-1.00391	-0.00563416	0.879403	0.954491
EFAU004_01920	amino acid permease family protein	COG0531	E	Amino acid transport and metabolism	1942361	1943827	1467	-	10500.3	9536.32	11464.3	1.20217	0.265643	0.204036	0.324868
EFAU004_01921	cadmium-translocating P-type ATPase	COG2217	P	Inorganic ion transport and metabolism	1944118	1946202	2085	-	1220.46	1518.42	922.499	-1.64599	-0.718953	0.00972521	0.0240752
EFAU004_01922	hypothetical protein	COG3304	S	Function unknown	1946727	1947086	360	-	423.582	419.416	427.749	1.01987	0.0283852	0.951436	0.999819
EFAU004_01923	hypothetical protein	-	-	-	1947116	1947457	342	-	404.524	431.383	377.664	-1.14224	-0.191869	0.390975	0.539391
EFAU004_01924	GDSL-like lipase/acylhydrolase	COG2755	E	Amino acid transport and metabolism	1947454	1948128	675	-	780.432	765.007	795.856	1.04033	0.0570353	0.928686	0.986436
EFAU004_01925	asparaginyl-tRNA synthetase	COG0017	J	Translation, ribosomal structure and biogenesis	1949304	1950602	1299	-	18300.8	19962.9	16638.8	-1.19978	-0.262766	0.170314	0.280234
EFAU004_01926	aspartate aminotransferase	COG0436	E	Amino acid transport and metabolism	1950642	1951832	1191	-	7121.84	7024.37	7219.31	1.02775	0.0394907	0.953277	1
EFAU004_01927	hypothetical protein	COG5353	S	Function unknown	1951853	1952356	504	-	1188.08	1007.74	1368.42	1.35791	0.441386	0.0605411	0.117097
EFAU004_01928	DnaQ family exonuclease/DinG family helicase	COG1199	KL	Multiple classes	1952427	1955216	2790	-	2553.6	2044.46	3062.73	1.49806	0.583095	0.00660023	0.0171337
EFAU004_01929	major cold shock protein CspA	COG1278	K	Transcription	1955363	1955563	201	-	55005	71606.5	38403.6	-1.86458	-0.898847	0.269838	0.40387
EFAU004_01930	hypothetical protein	-	-	-	1955848	1956012	165	-	3914.99	3836.94	3993.05	1.04069	0.0575364	1	1
EFAU004_01931	hypothetical protein	-	-	-	1956015	1956335	321	-	911.007	979.712	842.302	-1.16314	-0.21802	0.49131	0.638976
EFAU004_01932	hypothetical protein	-	-	-	1956838	1957956	1119	-	11087.2	16116.2	6058.28	-2.6602	-1.41153	6.4548e-12	7.70348e-11
EFAU004_01933	hypothetical protein	-	-	-	1958189	1958311	123	+	13.0068	11.4212	14.5924	1.27766	0.353507	0.730106	0.843356
EFAU004_01934	D-alanyl-D-alanine carboxypeptidase	COG1686	M	Cell wall/membrane/envelope biogenesis	1958427	1959734	1308	+	7957.22	3722.92	12191.5	3.27472	1.71137	1.67395e-16	3.57415e-15
EFAU004_01935	hypothetical protein	COG1434	S	Function unknown	1959855	1961054	1200	+	2714.09	2488.87	2939.3	1.18098	0.239984	0.244523	0.376285
EFAU004_01936	voltage-gated chloride channel family protein	COG0038	P	Inorganic ion transport and metabolism	1961081	1962349	1269	-	398.274	273.181	523.367	1.91583	0.937967	7.27759e-05	0.000292065
EFAU004_01937	fibronectin-binding protein	-	-	-	1962519	1963160	642	-	2249.39	1736.85	2761.92	1.59019	0.669195	0.00142471	0.00431678
EFAU004_01938	HD domain-containing protein	COG1418	R	General function prediction only	1963569	1964072	504	-	2703.06	1560.98	3845.13	2.46327	1.30058	0.000110078	0.000425522
EFAU004_01939	RNA methyltransferase	COG0566	J	Translation, ribosomal structure and biogenesis	1964195	1964959	765	-	709.352	761.997	656.707	-1.16033	-0.214537	0.268368	0.40189
EFAU004_01940	acylphosphatase	COG1254	C	Energy production and conversion	1965067	1965342	276	+	1310.87	1770.83	850.9	-2.08113	-1.05737	1.14888e-06	6.65228e-06
EFAU004_01941	putative OxaA-like protein	COG0706	U	Intracellular trafficking, secretion, and vesicular transport	1965902	1966852	951	+	6927.61	3855.43	9999.79	2.59369	1.37501	5.57195e-08	3.89466e-07
EFAU004_01942	PTS system, mannose/fructose/sorbose-specific IIA component	COG2893	G	Carbohydrate transport and metabolism	1966898	1967299	402	-	16.6541	25.3471	7.96099	-3.18392	-1.6708	0.0282065	0.0605088
EFAU004_01943	PTS system, mannose/fructose/sorbose-specific IID component	COG3716	G	Carbohydrate transport and metabolism	1967313	1968122	810	-	39.7312	70.3261	9.13626	-7.69746	-2.94438	1.27712e-07	8.33026e-07
EFAU004_01944	PTS system, mannose/fructose/sorbose-specific IIC component	COG3715	G	Carbohydrate transport and metabolism	1968109	1968999	891	-	47.5837	86.2877	8.87984	-9.71726	-3.28055	1.02011e-10	1.0175e-09
EFAU004_01945	PTS system, mannose/fructose/sorbose-specific IIB component	COG3444	G	Carbohydrate transport and metabolism	1969012	1969401	390	-	11.8559	20.0007	3.71101	-5.38956	-2.43017	0.00789715	0.0200585
EFAU004_01946	tagatose-6-phosphate kinase	COG1105	G	Carbohydrate transport and metabolism	1969667	1970608	942	-	39.3025	65.8859	12.7191	-5.18009	-2.37298	4.8446e-06	2.44286e-05
EFAU004_01947	tagatose 1,6-diphosphate aldolase	COG3684	G	Carbohydrate transport and metabolism	1970605	1971600	996	-	76.4662	99.3661	53.5663	-1.85501	-0.891428	0.0506271	0.100191
EFAU004_01948	sugar isomerase	COG2222	M	Cell wall/membrane/envelope biogenesis	1971593	1972789	1197	-	133.074	144.423	121.725	-1.18647	-0.246671	0.367575	0.514906
EFAU004_01949	GntR family transcriptional regulator	COG2188	K	Transcription	1972807	1973535	729	-	49.4047	55.7398	43.0696	-1.29418	-0.372039	0.360482	0.508095
EFAU004_01950	tagatose 1,6-diphosphate aldolase	COG3684	G	Carbohydrate transport and metabolism	1973976	1974950	975	-	204.229	287.625	120.832	-2.38037	-1.25118	3.56954e-06	1.84067e-05
EFAU004_01951	PTS system fructose-specific transporter subunit IIA	COG1762	GT	Multiple classes	1974947	1975405	459	-	60.0379	89.5663	30.5096	-2.93567	-1.55369	0.000123722	0.00047028
EFAU004_01952	PTS system fructose-specific transporter subunit IIBC	COG1299	G	Carbohydrate transport and metabolism	1975402	1976865	1464	-	275.799	379.541	172.058	-2.2059	-1.14136	7.62701e-06	3.66338e-05
[truncated: 923 more rows]

## Sheet: Table S3B
Table S3B. Genes whose transcript levels have increased during growth with daptomycin (0.5 µg/mL) compared to control condition (no antibiotic)
Gene ID	Product	COG	COG class	COG class description	Start	End	Size	Strand	baseMean	baseMeanA	baseMeanB	foldChange	log2FoldChange	pval	padj
EFAU004_00064	hypothetical protein	-	-	-	66407	66691	285	+	47.5762	11.9906	83.1618	6.93559	2.79402	7.59465e-09	6.17743e-08
EFAU004_00163	LrgA family protein	COG1380	R	General function prediction only	156192	156602	411	+	34.303	8.31093	60.295	7.25491	2.85896	5.58361e-07	3.39866e-06
EFAU004_00164	LrgB family protein	COG1346	M	Cell wall/membrane/envelope biogenesis	156595	157296	702	+	130.778	17.1819	244.374	14.2228	3.83013	9.9339e-24	3.66883e-22
EFAU004_00165	M protein trans-acting positive regulator	-	-	-	157296	158882	1587	+	656.168	217.6	1094.74	5.03097	2.33084	2.33889e-22	7.8916e-21
EFAU004_00218	DEAD/DEAH box helicase	COG0513	LKJ	Multiple classes	213521	215032	1512	+	29302.5	11498	47106.9	4.09696	2.03455	2.13255e-22	7.28531e-21
EFAU004_00259	diphosphomevalonate decarboxylase	COG3407	I	Lipid transport and metabolism	259163	260140	978	-	972.827	354.358	1591.3	4.49064	2.16692	1.97276e-11	2.13951e-10
EFAU004_00260	mevalonate kinase	COG1577	I	Lipid transport and metabolism	260133	261077	945	-	1384.83	490.23	2279.43	4.64972	2.21714	1.85569e-15	3.52194e-14
EFAU004_00337	M protein trans-acting positive regulator	-	-	-	332054	333481	1428	-	749.555	251.859	1247.25	4.95218	2.30806	3.05051e-23	1.09698e-21
EFAU004_00344	LysR family transcriptional regulator	COG0583	K	Transcription	343873	344730	858	-	471.796	165.553	778.04	4.69965	2.23255	1.6362e-13	2.5264e-12
EFAU004_00416	MerR family transcriptional regulator	COG0789	K	Transcription	425864	426337	474	-	228.955	82.1937	375.717	4.57112	2.19255	1.27682e-14	2.26594e-13
EFAU004_00428	hypothetical protein	COG1811	R	General function prediction only	438054	438782	729	+	170.563	28.5122	312.613	10.9642	3.45473	1.18192e-17	2.78466e-16
EFAU004_00429	PadR family transcriptional regulator	COG1695	K	Transcription	438938	439255	318	+	384.106	61.6235	706.588	11.4662	3.51932	1.70159e-09	1.52474e-08
EFAU004_00430	membrane protein	COG4709	S	Function unknown	439248	439856	609	+	2163.65	316.237	4011.06	12.6837	3.6649	2.18659e-15	4.12134e-14
EFAU004_00431	hypothetical protein	-	-	-	439872	440702	831	+	3562.02	711.286	6412.75	9.01571	3.17244	8.93066e-46	1.16226e-43
EFAU004_00434	hypothetical protein	COG5294	S	Function unknown	442427	442789	363	+	1014.52	242.969	1786.07	7.35102	2.87795	5.96397e-34	3.70444e-32
EFAU004_00435	ABC transporter ATP-binding protein	COG1136	V	Defense mechanisms	442798	443550	753	+	3795.22	1494.45	6095.99	4.07909	2.02825	3.18507e-21	9.89182e-20
EFAU004_00456	membrane protein	COG3619	S	Function unknown	466849	467532	684	-	731.217	266.569	1195.86	4.48614	2.16548	1.42954e-20	4.34105e-19
EFAU004_00477	ISEfa10, transposase	COG2801	L	Replication, recombination and repair	492534	493235	702	+	17.4416	2.94184	31.9413	10.8576	3.44063	3.26127e-05	0.000140584
EFAU004_00494	LysM domain-containing protein	COG3170	NU	Multiple classes	509550	510158	609	+	4769.95	1461.55	8078.36	5.52727	2.46657	7.97486e-32	4.54069e-30
Putative_sRNA_0560					524176	524527	352	-	68.9305	23.2661	114.595	4.92541	2.30024	1.44523e-08	1.1033e-07
EFAU004_00511	hypothetical protein	-	-	-	524737	524922	186	+	18.2981	6.91285	29.6833	4.29394	2.1023	0.00597382	0.0157439
EFAU004_00545	major facilitator superfamily transporter	COG2814	G	Carbohydrate transport and metabolism	565399	566691	1293	-	117.066	39.5417	194.59	4.92112	2.29899	1.34524e-11	1.51923e-10
EFAU004_00643	hypothetical protein	-	-	-	673037	674314	1278	+	947.42	294.839	1600	5.4267	2.44008	8.72083e-26	3.90722e-24
EFAU004_00644	nicotinamide mononucleotide transporter PnuC	COG3201	H	Coenzyme transport and metabolism	674498	675247	750	-	587.408	192.026	982.791	5.11803	2.35559	2.5761e-09	2.228e-08
EFAU004_00691	MerR family transcriptional regulator	COG0789	K	Transcription	723563	723955	393	+	4251.96	625.494	7878.42	12.5955	3.65484	6.5217e-58	1.98042e-55
EFAU004_00724	hypothetical protein	-	-	-	758114	758263	150	+	152.063	55.0569	249.07	4.52387	2.17756	6.81605e-12	8.06419e-11
EFAU004_00900	guanylate kinase	COG0194	F	Nucleotide transport and metabolism	912635	913183	549	-	372.254	135.639	608.87	4.48891	2.16636	1.8149e-17	4.23943e-16
EFAU004_00929	M protein trans-acting positive regulator	-	-	-	942449	943840	1392	-	37.2279	14.0943	60.3615	4.28268	2.09851	0.000146374	0.000544271
EFAU004_01032	glutamate racemase	COG0796	M	Cell wall/membrane/envelope biogenesis	1053372	1054205	834	-	651.182	237.937	1064.43	4.47356	2.16142	1.44736e-19	4.03636e-18
EFAU004_01049	hypothetical protein	COG4990	S	Function unknown	1075407	1076165	759	+	92.7292	28.2663	157.192	5.56112	2.47538	2.67709e-11	2.86921e-10
EFAU004_01088	GTP-binding protein TypA/BipA	COG1217	T	Signal transduction mechanisms	1110493	1112322	1830	-	16147.1	6052.42	26241.8	4.33575	2.11628	6.93185e-24	2.59517e-22
EFAU004_01117	phosphoribosylaminoimidazole carboxylase catalytic subunit	COG0041	F	Nucleotide transport and metabolism	1146089	1146577	489	-	54.8823	16.5216	93.243	5.6437	2.49664	1.01879e-07	6.7418e-07
EFAU004_01118	xanthine permease	COG2233	F	Nucleotide transport and metabolism	1146993	1148300	1308	-	3613.3	1381.91	5844.68	4.22942	2.08046	2.47629e-13	3.73906e-12
EFAU004_01119	xanthine phosphoribosyltransferase	COG0503	F	Nucleotide transport and metabolism	1148303	1148884	582	-	954.454	211.101	1697.81	8.04262	3.00767	5.78621e-16	1.15429e-14
EFAU004_01150	LysM domain-containing protein	COG1652	S	Function unknown	1177130	1177753	624	+	234.635	89.9446	379.326	4.21733	2.07633	1.09636e-13	1.74206e-12
EFAU004_01158	hypothetical protein	-	-	-	1185514	1185801	288	-	47.7382	18.8486	76.6278	4.06544	2.02341	2.81331e-05	0.000122824
EFAU004_01159	hypothetical protein	COG1284	S	Function unknown	1185935	1186603	669	+	157.857	23.9263	291.788	12.1953	3.60825	1.52448e-06	8.55527e-06
EFAU004_01230	hypothetical protein	COG0741	M	Cell wall/membrane/envelope biogenesis	1260512	1261144	633	-	205.398	53.6361	357.159	6.65894	2.73529	1.02338e-05	4.79744e-05
EFAU004_01289	nucleic acid-binding protein	COG1399	R	General function prediction only	1330271	1330840	570	-	5418.91	1043.88	9793.94	9.38226	3.22994	3.34041e-49	5.70583e-47
EFAU004_01296	xanthine/uracil/vitamin C permease	COG2252	R	General function prediction only	1340109	1341653	1545	-	318.621	115.56	521.681	4.51436	2.17452	1.30437e-13	2.02548e-12
EFAU004_01326	excinuclease ABC	COG0322	L	Replication, recombination and repair	1371363	1372328	966	+	152.849	39.3734	266.324	6.76407	2.75789	0.00110005	0.00341253
EFAU004_01359	putative aminodeoxychorismate lyase	COG1559	R	General function prediction only	1403846	1405021	1176	-	2730.83	1024.54	4437.12	4.33084	2.11465	1.15859e-22	4.05954e-21
EFAU004_01388	ABC transporter	COG1682	GM	Multiple classes	1436063	1436869	807	-	1397.06	552.909	2241.22	4.0535	2.01917	5.95047e-20	1.73007e-18
EFAU004_01505	phosphosugar isomerase transcriptional regulator	COG1737	K	Transcription	1521215	1522063	849	+	263.215	101.01	425.42	4.21166	2.07439	0.000418881	0.00143819
EFAU004_01658	PTS system fructose-specific transporter subunit IIABC	COG1299	G	Carbohydrate transport and metabolism	1676215	1678146	1932	-	10099.9	2150.94	18048.8	8.39112	3.06886	1.06007e-44	1.3169e-42
EFAU004_01659	hexose kinase, 1-phosphofructokinase family protein	COG1105	G	Carbohydrate transport and metabolism	1678164	1679078	915	-	4264.38	659.036	7869.72	11.9412	3.57788	1.51616e-24	6.18459e-23
EFAU004_01671	glucosamine--fructose-6-phosphate aminotransferase	COG0449	M	Cell wall/membrane/envelope biogenesis	1688998	1690803	1806	+	16654.5	5685.97	27623	4.85811	2.28039	1.98566e-13	3.0149e-12
EFAU004_01695	Sugar diacid utilization regulator	COG3835	KT	Multiple classes	1718765	1719394	630	+	13.6139	1.7897	25.4381	14.2136	3.8292	9.77106e-05	0.000380403
EFAU004_01773	hypothetical protein	COG0398	S	Function unknown	1797775	1798371	597	+	1358.18	533.701	2182.65	4.08965	2.03198	2.60498e-20	7.82353e-19
Putative_sRNA_1420					1802650	1802750	101	+	59.3225	9.73172	108.913	11.1916	3.48434	1.08566e-12	1.49101e-11
EFAU004_01779	ISEfm1, transposase	-	-	-	1802820	1803602	783	+	83.2833	21.0299	145.537	6.92047	2.79087	6.50307e-08	4.4768e-07
EFAU004_01822	hypothetical protein	-	-	-	1844547	1844762	216	+	12.8825	3.84804	21.9171	5.69564	2.50986	0.00613735	0.0160973
EFAU004_01844	transposase, IS4 family	COG3385	L	Replication, recombination and repair	1864983	1866104	1122	-	41.8957	14.7092	69.0823	4.69654	2.2316	6.2e-06	3.05308e-05
EFAU004_01868	hypothetical protein	-	-	-	1893606	1894268	663	-	252.376	86.9801	417.773	4.80308	2.26396	7.1769e-07	4.31087e-06
EFAU004_01877	DNA-3-methyladenine glycosylase I	COG2818	L	Replication, recombination and repair	1899431	1900009	579	-	448.95	159.332	738.567	4.63539	2.21269	2.25609e-18	5.6568e-17
EFAU004_01879	DNA-binding protein	COG2739	S	Function unknown	1901560	1901898	339	-	683.735	119.836	1247.63	10.4112	3.38006	3.17032e-40	2.79499e-38
EFAU004_01956	integrase	COG2826	L	Replication, recombination and repair	1980298	1981071	774	-	7.17746	1.66673	12.6882	7.61264	2.9284	0.0213056	0.0473451
EFAU004_01984	ISEf1, transposase	COG3328	L	Replication, recombination and repair	2007269	2008447	1179	+	8.59854	1.27511	15.922	12.4867	3.64232	0.00289787	0.00819016
EFAU004_02077	SorC family transcriptional regulator	COG2390	K	Transcription	2102863	2103900	1038	-	5462.69	1251.17	9674.21	7.73213	2.95087	4.3986e-09	3.68753e-08
EFAU004_02080	hypothetical protein	-	-	-	2106731	2107630	900	-	212.361	66.6464	358.076	5.37277	2.42567	5.12937e-16	1.03078e-14
EFAU004_02081	ECF subfamily RNA polymerase sigma-70 region 2	COG1595	K	Transcription	2107647	2108153	507	-	97.4036	24.7323	170.075	6.87664	2.7817	9.28289e-09	7.32175e-08
EFAU004_02087	NUDIX family hydrolase	COG0494	LR	Multiple classes	2112690	2113133	444	-	307.677	103.401	511.953	4.95113	2.30776	1.05231e-17	2.50083e-16
EFAU004_02109	CvpA family protein	COG1286	R	General function prediction only	2137703	2138251	549	-	1335.24	510.93	2159.55	4.22669	2.07953	3.16676e-20	9.40736e-19
EFAU004_02110	cell division protein ZapA	-	-	-	2138309	2138746	438	-	757.138	290.608	1223.67	4.21071	2.07406	4.63825e-17	1.02228e-15
EFAU004_02221	hypothetical protein	-	-	-	2252779	2253141	363	-	2839.47	1111.22	4567.71	4.11053	2.03933	5.33815e-22	1.7368e-20
EFAU004_02231	hypothetical protein	-	-	-	2260864	2261118	255	-	29.7376	10.1233	49.3519	4.87507	2.28542	0.0001264	0.000478465
EFAU004_02251	hypothetical protein	-	-	-	2281997	2282374	378	-	143.832	45.0111	242.652	5.39094	2.43054	4.65073e-05	0.000194945
EFAU004_02272	hypothetical protein	-	-	-	2305080	2305667	588	+	344.817	119.968	569.665	4.74846	2.24746	9.38363e-18	2.2496e-16
EFAU004_02279	oligopeptide ABC transporter, permease protein OppC family protein	COG1173	EP	Multiple classes	2312945	2313988	1044	-	38.7499	14.0943	63.4054	4.49864	2.16949	2.87338e-05	0.000125246
EFAU004_02280	oligopeptide ABC superfamily ATP binding cassette transporter, membrane protein	COG0601	EP	Multiple classes	2313989	2314930	942	-	32.8626	10.6606	55.0645	5.16522	2.36883	0.000655913	0.00214684
EFAU004_02292	Collagen-binding protein (Acm)	COG4932	M	Cell wall/membrane/envelope biogenesis	2329088	2331253	2166	-	2550.53	580.346	4520.72	7.78969	2.96157	9.24578e-09	7.32175e-08
EFAU004_02329	rhodanese-like domain-containing protein	COG0607	P	Inorganic ion transport and metabolism	2367875	2368171	297	+	39.7596	13.0652	66.454	5.08634	2.34663	0.00323749	0.00903213
EFAU004_02433	Substrate binding domain of ABC-type glycine betaine transport system	COG4176	E	Amino acid transport and metabolism	2449990	2451717	1728	-	1405.83	147.62	2664.04	18.0466	4.17366	3.15824e-06	1.64385e-05
EFAU004_02434	glycine betaine transporter ATP-binding subunit	COG4175	E	Amino acid transport and metabolism	2451710	2452903	1194	-	684.416	50.7718	1318.06	25.9605	4.69824	3.58425e-07	2.23647e-06
EFAU004_02456	hypothetical protein	COG4814	R	General function prediction only	2474541	2475428	888	-	276.789	83.5236	470.054	5.6278	2.49257	2.32113e-19	6.34364e-18
EFAU004_02458	Preprotein translocase subunit SecE	COG0690	U	Intracellular trafficking, secretion, and vesicular transport	2476151	2476321	171	-	385.596	74.3973	696.794	9.36585	3.22741	2.39814e-32	1.42481e-30
EFAU004_02459	50S ribosomal protein L33	COG0267	J	Translation, ribosomal structure and biogenesis	2476345	2476497	153	-	21.6737	2.94184	40.4056	13.7348	3.77977	1.63153e-06	9.06296e-06
EFAU004_02486	HAD superfamily hydrolase	COG1011	R	General function prediction only	2502960	2503667	708	+	296.616	73.0995	520.133	7.11541	2.83095	2.72564e-24	1.06417e-22
EFAU004_02580	ABC transporter ATP-binding protein	COG1132	V	Defense mechanisms	2624108	2625829	1722	+	295.465	98.9839	491.945	4.96995	2.31323	0.00122938	0.00375829
Putative_sRNA_2290					2773987	2774147	161	+	9.81704	2.6959	16.9382	6.28294	2.65144	0.0127492	0.0304577

## Sheet: Table S3C
Table S3C. Genes whose transcript levels have decreased during growth with daptomycin (0.5 µg/mL) compared to control condition (no antibiotic)
Gene ID	Product	COG	COG class	COG class description	Start	End	Size	Strand	baseMean	baseMeanA	baseMeanB	foldChange	log2FoldChange	pval	padj
EFAU004_00041	PTS system, lactose/cellobiose-specific IICB component	COG1455	G	Carbohydrate transport and metabolism	40516	42189	1674	+	167.423	272.938	61.9072	-4.40883	-2.1404	8.47546e-13	1.20018e-11
EFAU004_00179	PTS system, trehalose/maltose-specific, IIBCA component	COG1263	G	Carbohydrate transport and metabolism	171721	173709	1989	-	51349.1	97056	5642.23	-17.2017	-4.10448	2.11409e-74	9.62966e-72
EFAU004_00194	hypothetical protein	-	-	-	187195	187491	297	-	4789.64	7847.22	1732.06	-4.53057	-2.17969	1.25552e-11	1.42972e-10
EFAU004_00206	50S ribosomal protein L25	COG1825	J	Translation, ribosomal structure and biogenesis	200173	200778	606	-	14144.6	23708.8	4580.48	-5.17606	-2.37185	4.3031e-09	3.61858e-08
Putative_sRNA_0160					231297	231666	370	-	147750	271255	24245.1	-11.188	-3.48388	0.00545227	0.0145093
Putative_sRNA_0170					231396	231759	364	+	94.6778	163.158	26.1979	-6.22789	-2.63874	2.43217e-12	3.1503e-11
EFAU004_00239	aldehyde-alcohol dehydrogenase	COG1454	C	Energy production and conversion	237493	240090	2598	+	24052	45738.3	2365.81	-19.3331	-4.273	4.14831e-78	2.26746e-75
EFAU004_00240	Glycosyl Hydrolase Family 88	COG4225	R	General function prediction only	240319	241425	1107	+	35.8132	69.3423	2.28407	-30.3591	-4.92406	5.69916e-13	8.24117e-12
EFAU004_00241	TRAP dicarboxylate transporter subunit DctP	COG1638	G	Carbohydrate transport and metabolism	241442	242470	1029	+	41.3229	79.4429	3.20291	-24.8033	-4.63246	2.21175e-14	3.8017e-13
EFAU004_00242	TRAP dicarboxylate transporter subunit DctQ	COG3090	G	Carbohydrate transport and metabolism	242476	242955	480	+	13.9856	24.6093	3.36199	-7.31986	-2.87182	0.000903935	0.00286981
EFAU004_00247	rhamnulokinase	COG1070	G	Carbohydrate transport and metabolism	247313	248773	1461	+	198.073	345.022	51.1232	-6.74884	-2.75464	2.42545e-10	2.35063e-09
EFAU004_00248	L-rhamnose isomerase	COG4806	G	Carbohydrate transport and metabolism	248770	250026	1257	+	140.327	256.139	24.5145	-10.4485	-3.38522	9.63601e-08	6.40759e-07
EFAU004_00249	rhamnulose-1-phosphate aldolase	COG0235	G	Carbohydrate transport and metabolism	250040	250885	846	+	96.4397	170.521	22.3587	-7.62661	-2.93104	1.19154e-05	5.51946e-05
EFAU004_00250	hypothetical protein	COG3254	S	Function unknown	250887	251198	312	+	45.6459	81.524	9.76782	-8.34618	-3.06112	2.65439e-08	1.95538e-07
EFAU004_00251	Lactaldehyde reductase	COG1454	C	Energy production and conversion	251280	252431	1152	+	60.9283	109.836	12.021	-9.13696	-3.19171	7.47555e-12	8.80633e-11
EFAU004_00255	4-deoxy-L-threo-5-hexosulose-uronate ketol-isomerase	COG3717	G	Carbohydrate transport and metabolism	255090	255932	843	+	1145.31	1840.15	450.469	-4.08496	-2.03032	6.02961e-08	4.17851e-07
EFAU004_00256	gluconate 5-dehydrogenase	COG1028	IQR	Multiple classes	255949	256755	807	+	1897.12	3137.47	656.764	-4.77717	-2.25616	1.52788e-25	6.6281e-24
EFAU004_00267	citrate transporter	-	-	-	265456	266763	1308	+	313.402	590.71	36.0939	-16.3659	-4.03262	3.40624e-31	1.86185e-29
EFAU004_00268	hydantoinase/oxoprolinase	COG0145	EQ	Multiple classes	266840	268969	2130	+	568.93	1059.55	78.3111	-13.53	-3.75809	9.98188e-31	5.34912e-29
EFAU004_00269	hypothetical protein	-	-	-	268944	269633	690	+	65.0089	111.211	18.8067	-5.91336	-2.56398	1.04006e-09	9.50659e-09
Putative_sRNA_0290					294178	294318	141	-	38.1603	64.397	11.9237	-5.40077	-2.43316	2.11782e-06	1.14841e-05
EFAU004_00322	oxidoreductase, aldo/keto reductase family protein	COG0667	C	Energy production and conversion	318753	319742	990	+	5584.33	10072.8	1095.88	-9.19153	-3.20031	6.36807e-49	1.02376e-46
EFAU004_00324	PTS system lactose/cellobiose-specific transporter subunit IIC	COG1455	G	Carbohydrate transport and metabolism	320894	322195	1302	+	1752.7	3124.83	380.579	-8.21071	-3.03751	2.12747e-14	3.67999e-13
EFAU004_00325	beta-glucosidase	COG2723	G	Carbohydrate transport and metabolism	322212	323627	1416	+	2105.47	3970	240.936	-16.4775	-4.04242	5.3162e-65	2.0756e-62
EFAU004_00326	PTS system lactose/cellobiose-specific transporter subunit IIB	COG1440	G	Carbohydrate transport and metabolism	324091	324411	321	+	8.94973	15.6154	2.28407	-6.83667	-2.77329	0.0163569	0.0377244
EFAU004_00327	PTS system, lactose/cellobiose-specific IIA component	COG1447	G	Carbohydrate transport and metabolism	324437	324754	318	+	13.4073	24.3407	2.47401	-9.83855	-3.29845	0.000378564	0.00131296
EFAU004_00328	PTS system lactose/cellobiose-specific transporter subunit IIC	COG1455	G	Carbohydrate transport and metabolism	324783	326036	1254	+	57.6121	106.534	8.68989	-12.2596	-3.61584	9.13095e-14	1.46793e-12
EFAU004_00329	GNAT family acetyltransferase	COG1246	E	Amino acid transport and metabolism	326167	326631	465	+	765.412	1342.95	187.873	-7.1482	-2.83758	1.34944e-24	5.5879e-23
EFAU004_00338	tyrosine decarboxylase	COG0076	E	Amino acid transport and metabolism	333951	335786	1836	+	1182.7	1930.35	435.055	-4.43703	-2.14959	1.51726e-22	5.24894e-21
EFAU004_00339	amino acid permease	COG0531	E	Amino acid transport and metabolism	336091	337569	1479	+	163.54	272.378	54.7012	-4.97939	-2.31597	4.58578e-15	8.46821e-14
EFAU004_00340	amino acid permease	COG1113	E	Amino acid transport and metabolism	337535	338866	1332	+	147.992	241.694	54.2905	-4.45188	-2.15441	1.31878e-12	1.77549e-11
EFAU004_00356	PTS system ascorbate-specific transporter subunit IIC	COG3037	S	Function unknown	355883	357172	1290	+	40.4079	73.0447	7.77105	-9.39959	-3.2326	3.60584e-09	3.05101e-08
EFAU004_00358	fructose-1,6-bisphosphate aldolase	COG0191	G	Carbohydrate transport and metabolism	357621	358490	870	+	25.1817	41.5452	8.81811	-4.71135	-2.23614	0.00194476	0.00568452
EFAU004_00359	hypothetical protein	COG4639	R	General function prediction only	358549	359112	564	+	30.3826	51.3772	9.38793	-5.47268	-2.45225	2.25782e-05	9.9047e-05
EFAU004_00367	glucan 1,6-alpha-glucosidase	COG0366	G	Carbohydrate transport and metabolism	364711	366333	1623	+	267.294	450.887	83.7008	-5.38689	-2.42945	5.07216e-09	4.18798e-08
EFAU004_00368	6-phospho-beta-glucosidase	COG2723	G	Carbohydrate transport and metabolism	366527	368023	1497	+	316.396	530.572	102.22	-5.19048	-2.37587	5.09945e-19	1.35309e-17
EFAU004_00377	glycerol kinase	COG0554	C	Energy production and conversion	379385	380881	1497	+	5685.26	10690.4	680.167	-15.7173	-3.97428	2.37206e-41	2.3153e-39
EFAU004_00378	alpha-glycerophosphate oxidase	COG0578	C	Energy production and conversion	380895	382718	1824	+	2920.57	5702.98	138.15	-41.281	-5.36741	2.28723e-99	3.1255e-96
EFAU004_00379	glycerol uptake facilitator protein	COG0580	G	Carbohydrate transport and metabolism	382719	383435	717	+	646.95	1256.95	36.9463	-34.0211	-5.08836	2.86183e-57	7.82137e-55
EFAU004_00393	dihydroxyacetone kinase subunit DhaK	COG2376	G	Carbohydrate transport and metabolism	395933	396943	1011	+	3869.04	6584.77	1153.31	-5.70943	-2.51335	2.22676e-17	5.1574e-16
EFAU004_00394	dihydroxyacetone kinase, DhaL subunit	COG2376	G	Carbohydrate transport and metabolism	396971	397576	606	+	2187.32	3978.36	396.273	-10.0394	-3.32761	3.54195e-47	5.09481e-45
EFAU004_00407	beta-phosphoglucomutase	COG0637	R	General function prediction only	413600	414265	666	-	79.7303	140.115	19.3457	-7.24269	-2.85653	8.78822e-13	1.23805e-11
EFAU004_00408	glycoside hydrolase, family 65	COG1554	G	Carbohydrate transport and metabolism	414258	416552	2295	-	247.805	439.98	55.6296	-7.90911	-2.98351	3.69921e-12	4.63759e-11
EFAU004_00409	PTS system glucose-specific transporter subunit IIABC	COG1263	G	Carbohydrate transport and metabolism	416812	418977	2166	+	1320.84	2214.13	427.555	-5.1786	-2.37256	3.21436e-26	1.46414e-24
EFAU004_00440	PTS system, beta-glucoside specific IIABC component	COG1263	G	Carbohydrate transport and metabolism	449237	450610	1374	-	1300.02	2424.95	175.092	-13.8496	-3.79177	1.40882e-52	3.2086e-50
EFAU004_00441	D-ribose pyranase	COG1869	G	Carbohydrate transport and metabolism	450610	451005	396	-	590.284	1017.77	162.798	-6.25175	-2.64426	7.01662e-14	1.15147e-12
EFAU004_00447	glucan 1,6-alpha-glucosidase	COG0366	G	Carbohydrate transport and metabolism	457810	459438	1629	+	20041.8	35394.4	4689.17	-7.5481	-2.91611	4.73422e-43	5.39109e-41
EFAU004_00481	galactokinase	COG0153	G	Carbohydrate transport and metabolism	496188	497375	1188	-	30696.5	60693.9	699.194	-86.8054	-6.43971	1.52779e-142	4.17545e-139
EFAU004_00482	aldose 1-epimerase	COG2017	G	Carbohydrate transport and metabolism	497382	498413	1032	-	24092.6	47676.6	508.62	-93.7373	-6.55055	8.70541e-89	7.93063e-86
EFAU004_00483	sodium/galactoside symporter	COG2211	G	Carbohydrate transport and metabolism	498429	499883	1455	-	34469.2	68325.9	612.637	-111.527	-6.80125	7.75594e-79	5.29924e-76
EFAU004_00495	phosphoenolpyruvate carboxykinase	COG1866	C	Energy production and conversion	510326	511963	1638	+	2992.81	5313.14	672.484	-7.90077	-2.98199	3.10786e-41	2.92889e-39
EFAU004_00501	hypothetical protein	-	-	-	517601	517807	207	+	627.426	1042.99	211.858	-4.92309	-2.29956	1.30952e-12	1.77174e-11
EFAU004_00599	BglG family transcriptional antiterminator	COG3711	K	Transcription	625459	626310	852	+	5043.56	8619.66	1467.47	-5.87382	-2.5543	3.13135e-32	1.82085e-30
EFAU004_00600	hypothetical protein	-	-	-	626324	626473	150	+	7.97451	14.363	1.58602	-9.05597	-3.17887	0.00840705	0.0212382
EFAU004_00601	PTS system beta-glucoside-specific transporter subunit IIABC	COG1263	G	Carbohydrate transport and metabolism	626431	628296	1866	+	1355.98	2541.17	170.799	-14.8781	-3.89512	1.60374e-41	1.62334e-39
EFAU004_00612	putative 6-phospho-beta-glucosidase	COG2723	G	Carbohydrate transport and metabolism	636070	637467	1398	+	1636.25	2824.15	448.349	-6.299	-2.65512	3.7658e-28	1.87126e-26
EFAU004_00652	phosphate acetyltransferase	COG0280	C	Energy production and conversion	679852	680832	981	+	35992.5	59096.3	12888.7	-4.58512	-2.19696	1.55159e-26	7.43947e-25
EFAU004_00679	PTS system, mannose/fructose/sorbose-specific IIC component	COG3715	G	Carbohydrate transport and metabolism	709418	710227	810	+	2254.19	3716.29	792.089	-4.69176	-2.23013	1.97756e-16	4.18966e-15
EFAU004_00680	PTS system, mannose/fructose/sorbose-specific IID component	COG3716	G	Carbohydrate transport and metabolism	710224	711045	822	+	1412.1	2492.35	331.852	-7.51044	-2.9089	4.73004e-36	3.15298e-34
EFAU004_00681	hypothetical protein	-	-	-	711096	713195	2100	+	743.158	1247.56	238.754	-5.22531	-2.38552	2.2532e-24	8.92463e-23
EFAU004_00699	PTS system fructose-specific transporter subunit IIA	COG1762	GT	Multiple classes	732822	733271	450	+	24.2176	41.3314	7.10387	-5.81816	-2.54056	9.20467e-05	0.000360406
EFAU004_00700	PTS system fructose-specific transporter subunit IIBC	COG1299	G	Carbohydrate transport and metabolism	733328	734746	1419	+	109.054	198.541	19.5665	-10.147	-3.34298	8.53421e-11	8.60664e-10
EFAU004_00784	transcriptional antiterminator bglG/Sigma-54 factor	COG3933	K	Transcription	818608	819243	636	+	1506.64	2459.69	553.594	-4.44313	-2.15158	4.72711e-23	1.67782e-21
EFAU004_00787	PTS system lactose/cellobiose-specific transporter subunit IIC	COG1455	G	Carbohydrate transport and metabolism	820170	821630	1461	+	34.0266	54.7334	13.3198	-4.10919	-2.03885	8.64001e-05	0.000339269
EFAU004_00792	hypothetical protein	-	-	-	823920	824084	165	-	1366.94	2311.41	422.459	-5.47133	-2.45189	0.0164954	0.0380117
EFAU004_00878	mannonate dehydratase	COG1312	G	Carbohydrate transport and metabolism	889232	890314	1083	+	281.324	473.547	89.0999	-5.31479	-2.41001	8.20717e-18	1.98497e-16
EFAU004_00886	alpha amylase	COG0366	G	Carbohydrate transport and metabolism	897465	899231	1767	+	110.582	195.094	26.0697	-7.48356	-2.90373	6.00814e-16	1.18987e-14
EFAU004_00887	extracellular solute-binding protein	COG2182	G	Carbohydrate transport and metabolism	899333	900592	1260	+	1111.14	2111.38	110.901	-19.0385	-4.25085	9.99723e-65	3.4153e-62
EFAU004_00888	ABC transporter permease	COG1175	G	Carbohydrate transport and metabolism	900739	902040	1302	+	329.497	632.287	26.706	-23.6759	-4.56535	1.34731e-49	2.63014e-47
EFAU004_00889	ABC transporter permease	COG3833	G	Carbohydrate transport and metabolism	902043	902894	852	+	169.889	317.512	22.2661	-14.2599	-3.83389	8.09883e-29	4.17624e-27
EFAU004_00937	PTS system ascorbate-specific transporter subunit IIA	COG1762	GT	Multiple classes	954556	956571	2016	+	1150.22	2035.25	265.194	-7.67459	-2.94009	2.93494e-37	2.05672e-35
EFAU004_00938	PTS system ascorbate-specific transporter subunit IIB	COG3414	G	Carbohydrate transport and metabolism	956573	956857	285	+	72.4964	126.535	18.4577	-6.8554	-2.77724	1.49791e-11	1.67779e-10
EFAU004_00939	PTS system ascorbate-specific transporter subunit IIC	COG3037	S	Function unknown	956883	958256	1374	+	628.529	1116.18	140.881	-7.92285	-2.98602	2.07892e-33	1.2626e-31
EFAU004_01023	alpha3-beta1 integrin-binding family protein	COG3589	S	Function unknown	1044826	1045920	1095	-	3714.01	6669.38	758.642	-8.79121	-3.13606	3.31972e-46	4.53639e-44
EFAU004_01101	sensor histidine kinase	COG2972	T	Signal transduction mechanisms	1127379	1128830	1452	+	149.657	271.909	27.404	-9.92224	-3.31067	2.53086e-22	8.43518e-21
EFAU004_01102	AraC family transcriptional regulator	COG4753	T	Signal transduction mechanisms	1128823	1130388	1566	+	118.042	218.387	17.6979	-12.3397	-3.62523	3.28226e-05	0.000141267
EFAU004_01103	oxidoreductase, aldo/keto reductase family protein	COG4989	R	General function prediction only	1130521	1131435	915	-	6903.59	12086.7	1720.49	-7.02513	-2.81252	9.71637e-13	1.34796e-11
EFAU004_01168	pyruvate formate-lyase activating enzyme	COG1180	O	Posttranslational modification, protein turnover, chaperones	1193933	1194694	762	-	2914.43	5181.74	647.107	-8.00755	-3.00136	1.27066e-41	1.33566e-39
EFAU004_01169	formate acetyltransferase	COG1882	C	Energy production and conversion	1194938	1197169	2232	-	35452.3	64467.3	6437.35	-10.0146	-3.32403	2.01966e-52	4.24595e-50
EFAU004_01215	C4-dicarboxylate anaerobic carrier	COG1288	S	Function unknown	1243724	1245247	1524	-	59968.3	96540.9	23395.7	-4.12643	-2.04489	1.57129e-23	5.72578e-22
EFAU004_01249	universal stress protein	COG0589	T	Signal transduction mechanisms	1283808	1284248	441	-	7442.57	13934.5	950.631	-14.6582	-3.87363	8.85647e-16	1.72891e-14
EFAU004_01251	PTS system lactose/cellobiose-specific transporter subunit IIC	COG1455	G	Carbohydrate transport and metabolism	1285879	1287150	1272	+	441.793	800.85	82.7368	-9.67949	-3.27493	1.64969e-24	6.63029e-23
EFAU004_01255	Class II Aldolase and Adducin N-terminal domain protein	COG0235	G	Carbohydrate transport and metabolism	1290100	1290852	753	-	939.426	1503.63	375.221	-4.00733	-2.00264	4.79787e-16	9.78551e-15
EFAU004_01256	hypothetical protein	-	-	-	1290866	1291126	261	-	152.343	246.203	58.4835	-4.20978	-2.07375	2.28947e-11	2.47318e-10
EFAU004_01257	PTS system galactitol-specific transporter subunit IIC	COG3775	G	Carbohydrate transport and metabolism	1291148	1292509	1362	-	1624.9	2746	503.793	-5.45066	-2.44643	2.21825e-28	1.12268e-26
EFAU004_01258	PTS system galactitol-specific transporter subunit IIB	COG3414	G	Carbohydrate transport and metabolism	1292582	1292881	300	-	190.839	317.671	64.0061	-4.96315	-2.31125	5.87681e-13	8.45332e-12
EFAU004_01260	PRD domain-containing protein	-	-	-	1294684	1295016	333	-	600.387	1105.08	95.6909	-11.5485	-3.52963	3.55963e-42	3.89139e-40
EFAU004_01261	transcriptional antiterminator bglG	COG3711	K	Transcription	1295016	1296878	1863	-	2565.52	4675.39	455.652	-10.2609	-3.35908	1.75825e-49	3.20354e-47
EFAU004_01267	L-ribulose-5-phosphate 4-epimerase	COG0235	G	Carbohydrate transport and metabolism	1301195	1301905	711	-	41.4891	70.449	12.5291	-5.62282	-2.49129	1.74653e-06	9.66248e-06
EFAU004_01268	L-xylulose 5-phosphate 3-epimerase	COG3623	G	Carbohydrate transport and metabolism	1301895	1302755	861	-	20.9584	34.464	7.45289	-4.62425	-2.20922	0.00093963	0.00296537
EFAU004_01269	3-keto-L-gulonate-6-phosphate decarboxylase	COG0269	G	Carbohydrate transport and metabolism	1302760	1303398	639	-	29.2797	49.7105	8.84897	-5.61766	-2.48997	2.71958e-05	0.000118922
EFAU004_01271	PTS system ascorbate-specific transporter subunit IIC	COG3037	S	Function unknown	1303755	1305239	1485	-	36.1893	63.0216	9.35707	-6.73518	-2.75172	8.75738e-07	5.19174e-06
EFAU004_01273	L-ascorbate 6-phosphate lactonase, UlaG	COG2220	R	General function prediction only	1305738	1306805	1068	-	17.3321	30.2243	4.43992	-6.80741	-2.76711	0.000301145	0.0010661
EFAU004_01277	hypothetical protein	-	-	-	1311695	1311955	261	-	26.7214	47.6067	5.836	-8.15742	-3.02811	4.0825e-06	2.08162e-05
EFAU004_01278	PTS system transporter subunit IIC	COG1455	G	Carbohydrate transport and metabolism	1311982	1313283	1302	-	213.256	381.162	45.3489	-8.40511	-3.07127	3.49288e-25	1.49157e-23
EFAU004_01344	chitin binding protein	COG3397	S	Function unknown	1391443	1392021	579	-	631.32	1012.56	250.081	-4.04892	-2.01754	2.35548e-17	5.3646e-16
EFAU004_01493	HAD superfamily hydrolase	COG0637	R	General function prediction only	1512594	1513307	714	-	26.6512	44.8333	8.46909	-5.29375	-2.40429	0.000138714	0.000519321
EFAU004_01494	D-mannonate dehydratase, UxuA_1	COG1312	G	Carbohydrate transport and metabolism	1513300	1514385	1086	-	27.3602	44.0954	10.6249	-4.15018	-2.05317	0.000467475	0.00158709
EFAU004_01495	PTS system, mannose/fructose/sorbose-specific IIA component	COG2893	G	Carbohydrate transport and metabolism	1514402	1514845	444	-	12.0211	20.2694	3.77274	-5.37259	-2.42562	0.0193401	0.0437917
EFAU004_01496	hypothetical protein	-	-	-	1514879	1515301	423	-	12.2284	22.0137	2.44314	-9.01038	-3.17159	0.00212518	0.00614756
EFAU004_01497	hypothetical protein	-	-	-	1515344	1515745	402	-	11.0598	21.4215	0.698041	-30.688	-4.9396	0.000519433	0.00173546
EFAU004_01498	PTS system, mannose/fructose/sorbose-specific IIB component	COG3444	G	Carbohydrate transport and metabolism	1515782	1516291	510	-	12.7979	25.2469	0.349021	-72.3363	-6.17665	1.89683e-06	1.04306e-05
EFAU004_01499	PTS system, mannose/fructose/sorbose-specific IID component	COG3716	G	Carbohydrate transport and metabolism	1516313	1517170	858	-	52.054	99.858	4.24998	-23.4961	-4.55435	6.04243e-11	6.2147e-10
EFAU004_01500	PTS system, mannose/fructose/sorbose-specific IIC component	COG3715	G	Carbohydrate transport and metabolism	1517188	1518021	834	-	70.0412	138.147	1.93505	-71.3923	-6.1577	1.4177e-25	6.24929e-24
EFAU004_01501	iron-containing alcohol dehydrogenase	COG0371	C	Energy production and conversion	1518035	1518832	798	-	94.9005	187.835	1.96591	-95.5461	-6.57813	6.26437e-35	3.98152e-33
EFAU004_01502	iron-containing alcohol dehydrogenase	COG0371	C	Energy production and conversion	1518865	1519137	273	-	35.3592	68.9734	1.7451	-39.524	-5.30466	4.94292e-09	4.10608e-08
EFAU004_01503	4-phosphoerythronate dehydrogenase	COG1052	CHR	Multiple classes	1519146	1520147	1002	-	85.1417	166.572	3.71101	-44.886	-5.48819	7.52813e-08	5.13077e-07
EFAU004_01504	6-phosphogluconate dehydrogenase	COG1023	G	Carbohydrate transport and metabolism	1520149	1521051	903	-	80.5379	157.365	3.71101	-42.4048	-5.40616	1.5023e-26	7.33178e-25
EFAU004_01567	hypothetical protein	-	-	-	1582509	1582907	399	-	240.664	418.154	63.175	-6.61897	-2.72661	9.50213e-22	3.01969e-20
EFAU004_01568	hypothetical protein	-	-	-	1582904	1583677	774	-	588.206	1006.97	169.446	-5.9427	-2.57112	1.62105e-26	7.63851e-25
EFAU004_01569	hypothetical protein	-	-	-	1583674	1584357	684	-	282.875	476.987	88.7627	-5.37373	-2.42592	2.25201e-14	3.84671e-13
EFAU004_01572	extracellular solute-binding protein	COG1653	G	Carbohydrate transport and metabolism	1586414	1587700	1287	-	231.028	383.622	78.4346	-4.89097	-2.29012	9.25892e-16	1.79465e-14
EFAU004_01574	AraC family transcriptional regulator	COG2207	K	Transcription	1588551	1589480	930	+	113.118	191.414	34.8213	-5.49705	-2.45866	4.86832e-13	7.11504e-12
EFAU004_01575	sensor histidine kinase	COG2972	T	Signal transduction mechanisms	1589477	1591213	1737	+	246.633	434.433	58.8325	-7.38424	-2.88445	2.08288e-07	1.33886e-06
EFAU004_01583	Beta-galactosidase small subunit	-	-	-	1598973	1599947	975	-	299.765	516.655	82.8745	-6.23419	-2.6402	7.77149e-22	2.49876e-20
EFAU004_01584	Beta-galactosidase large subunit	COG3250	G	Carbohydrate transport and metabolism	1599928	1601811	1884	-	486.727	865.084	108.37	-7.98272	-2.99688	1.25905e-31	7.02241e-30
EFAU004_01585	alpha-galactosidase	COG3345	G	Carbohydrate transport and metabolism	1601829	1604054	2226	-	682.458	1285.56	79.3534	-16.2005	-4.01796	1.08406e-24	4.55807e-23
EFAU004_01734	Carbamate kinase	COG0549	E	Amino acid transport and metabolism	1761846	1762793	948	-	32559.3	59297.8	5820.8	-10.1872	-3.34869	9.37279e-30	4.92612e-28
EFAU004_01735	ornithine carbamoyltransferase	COG0078	E	Amino acid transport and metabolism	1762908	1763927	1020	-	115086	210098	20073.6	-10.4664	-3.38769	3.29849e-43	3.91946e-41
EFAU004_01736	arginine deiminase	COG2235	E	Amino acid transport and metabolism	1764018	1765247	1230	-	131884	240321	23447.5	-10.2493	-3.35746	5.876e-56	1.45992e-53
EFAU004_01742	LacI family transcriptional regulator	COG1609	K	Transcription	1769941	1770921	981	-	3499.14	5900.05	1098.23	-5.37231	-2.42554	6.41719e-19	1.65454e-17
EFAU004_01743	galactose-1-phosphate uridylyltransferase	COG4468	G	Carbohydrate transport and metabolism	1770945	1772429	1485	-	11318	18867.7	3768.17	-5.00714	-2.32399	1.01763e-14	1.82973e-13
EFAU004_01744	UDP-glucose 4-epimerase	COG1087	M	Cell wall/membrane/envelope biogenesis	1772441	1773430	990	-	5189.18	8487.4	1890.95	-4.48843	-2.16621	1.82147e-10	1.78426e-09
EFAU004_01745	hypothetical protein	-	-	-	1773678	1773845	168	+	861.777	1428.48	295.076	-4.84104	-2.27532	0.0115667	0.027975
EFAU004_01775	hypothetical protein	-	-	-	1800393	1800503	111	-	744.481	1255.36	233.601	-5.37395	-2.42598	9.84134e-10	9.02564e-09
EFAU004_01776	hypothetical protein	-	-	-	1800572	1800784	213	-	60.9755	109.298	12.6526	-8.63843	-3.11077	1.5111e-12	2.01455e-11
EFAU004_01835	fructokinase	COG1940	KG	Multiple classes	1855593	1856465	873	-	86.3013	143.931	28.6719	-5.01992	-2.32766	2.0775e-08	1.55557e-07
EFAU004_01837	PTS system, beta-glucoside-specific IIBC component	COG1263	G	Carbohydrate transport and metabolism	1856978	1858447	1470	-	119.888	191.851	47.925	-4.00316	-2.00114	2.15711e-08	1.61076e-07
EFAU004_01943	PTS system, mannose/fructose/sorbose-specific IID component	COG3716	G	Carbohydrate transport and metabolism	1967313	1968122	810	-	39.7312	70.3261	9.13626	-7.69746	-2.94438	1.27712e-07	8.33026e-07
EFAU004_01944	PTS system, mannose/fructose/sorbose-specific IIC component	COG3715	G	Carbohydrate transport and metabolism	1968109	1968999	891	-	47.5837	86.2877	8.87984	-9.71726	-3.28055	1.02011e-10	1.0175e-09
EFAU004_01945	PTS system, mannose/fructose/sorbose-specific IIB component	COG3444	G	Carbohydrate transport and metabolism	1969012	1969401	390	-	11.8559	20.0007	3.71101	-5.38956	-2.43017	0.00789715	0.0200585
EFAU004_01946	tagatose-6-phosphate kinase	COG1105	G	Carbohydrate transport and metabolism	1969667	1970608	942	-	39.3025	65.8859	12.7191	-5.18009	-2.37298	4.8446e-06	2.44286e-05
EFAU004_02044	PTS system cellobiose-specific transporter subunit IIB	COG1440	G	Carbohydrate transport and metabolism	2074894	2075214	321	-	2746.33	4851.42	641.252	-7.56553	-2.91944	3.33774e-40	2.85064e-38
EFAU004_02119	hypothetical protein	-	-	-	2149397	2149732	336	-	7.86148	14.486	1.237	-11.7105	-3.54973	0.00447187	0.0120796
EFAU004_02120	cell wall surface anchor family protein	-	-	-	2149746	2150780	1035	-	70.063	134.131	5.99508	-22.3735	-4.48372	7.99072e-20	2.2988e-18
EFAU004_02121	hypothetical protein	-	-	-	2150870	2151550	681	-	100.361	185.909	14.8132	-12.5502	-3.64964	1.86848e-19	5.15813e-18
EFAU004_02122	L-lactate oxidase	COG1304	C	Energy production and conversion	2151834	2152937	1104	-	7797.14	13696.7	1897.54	-7.21816	-2.85163	4.05647e-40	3.3595e-38
EFAU004_02185	AraC family transcriptional regulator	COG2207	K	Transcription	2208450	2209358	909	+	101.943	173.818	30.068	-5.78084	-2.53128	4.44369e-12	5.4953e-11
EFAU004_02186	pyridine nucleotide-disulfide oxidoreductase	COG0446	R	General function prediction only	2209499	2211112	1614	+	1419.27	2345.7	492.838	-4.75958	-2.25083	4.82749e-24	1.83244e-22
EFAU004_02257	PTS system, mannose/fructose/sorbose-specific IIC component	COG3715	G	Carbohydrate transport and metabolism	2288141	2288920	780	-	31.4072	57.7074	5.10709	-11.2994	-3.49818	1.37901e-06	7.80295e-06
EFAU004_02258	PTS system, mannose/fructose/sorbose-specific IIB component	COG3444	G	Carbohydrate transport and metabolism	2288937	2289407	471	-	36.0053	66.3645	5.64606	-11.7541	-3.5551	0.00323874	0.00903213
EFAU004_02259	PTS system, mannose/fructose/sorbose-specific IIA component	COG2893	G	Carbohydrate transport and metabolism	2289419	2289838	420	-	16.9338	32.0916	1.77597	-18.0699	-4.17552	0.00284858	0.00809269
EFAU004_02260	transcriptional antiterminator bglG:Sigma-54 factor	COG3933	K	Transcription	2289919	2292687	2769	-	766.094	1370.13	162.059	-8.45449	-3.07972	1.12443e-18	2.87203e-17
EFAU004_02266	ABC transporter ATP-binding protein	COG3839	G	Carbohydrate transport and metabolism	2298900	2300009	1110	+	7594.36	13304.4	1884.29	-7.06072	-2.81982	2.12373e-40	1.93472e-38
EFAU004_02315	Mannitol-1-phosphate 5-dehydrogenase	COG0246	G	Carbohydrate transport and metabolism	2349657	2350808	1152	-	127.345	249.901	4.78894	-52.183	-5.70551	9.57079e-13	1.33454e-11
EFAU004_02316	PTS system mannitol-specific transporter subunit IIA	COG4668	G	Carbohydrate transport and metabolism	2350821	2351258	438	-	48.5268	95.4367	1.61689	-59.0249	-5.88325	7.99668e-09	6.44688e-08
EFAU004_02317	PTS system, mannitol-specific IICBA component	COG2213	G	Carbohydrate transport and metabolism	2351273	2353039	1767	-	591.447	1159.65	23.2466	-49.8845	-5.64052	1.30964e-39	1.05272e-37
EFAU004_02339	L-arabinose isomerase	COG2160	G	Carbohydrate transport and metabolism	2376182	2377606	1425	-	133.113	221.73	44.4965	-4.98308	-2.31704	2.35959e-08	1.74763e-07
EFAU004_02346	integral membrane protein	COG5578	S	Function unknown	2385477	2386040	564	-	7.88586	13.4568	2.31493	-5.81304	-2.53929	0.0211746	0.0472411
EFAU004_02347	inner membrane component transport system	COG0395	G	Carbohydrate transport and metabolism	2386046	2386909	864	-	26.3729	47.7978	4.94802	-9.65999	-3.27202	8.15556e-07	4.87728e-06
EFAU004_02348	ABC transporter permease	COG1175	G	Carbohydrate transport and metabolism	2386923	2387819	897	-	60.2037	111.589	8.81811	-12.6546	-3.66159	4.77488e-09	3.97858e-08
EFAU004_02349	extracellular solute-binding protein	COG1653	G	Carbohydrate transport and metabolism	2387994	2389265	1272	-	210.222	357.414	63.0302	-5.67051	-2.50348	2.40379e-16	5.01493e-15
EFAU004_02414	hypothetical protein	-	-	-	2432461	2432892	432	+	960.12	1570.73	349.507	-4.49414	-2.16804	0.00246346	0.00707211
6S RNA					2529629	2529815	187	+	759565	1.3005e+06	218632	-5.94833	-2.57249	0.00660237	0.0171337
EFAU004_02533	transporter, major facilitator family protein	COG2211	G	Carbohydrate transport and metabolism	2560883	2562301	1419	-	70.4616	121.926	18.9967	-6.41831	-2.68219	7.51804e-11	7.63822e-10
EFAU004_02540	extracellular solute-binding protein	COG1653	G	Carbohydrate transport and metabolism	2568822	2570330	1509	-	77.643	129.186	26.1005	-4.94953	-2.30729	2.9605e-09	2.53638e-08
EFAU004_02542	ABC transporter permease	COG4209	G	Carbohydrate transport and metabolism	2571010	2571984	975	-	22.8228	36.545	9.10064	-4.01565	-2.00564	0.00412598	0.011265
EFAU004_02546	mannitol dehydrogenase protein	COG0246	G	Carbohydrate transport and metabolism	2577096	2578517	1422	+	134.694	215.878	53.5093	-4.0344	-2.01235	9.5528e-10	8.79051e-09
EFAU004_02547	altronate hydrolase	COG2721	G	Carbohydrate transport and metabolism	2578510	2580009	1500	+	184.693	319.752	49.6345	-6.44214	-2.68754	6.18466e-12	7.44611e-11
EFAU004_02548	glucuronate isomerase	COG1904	G	Carbohydrate transport and metabolism	2580048	2581442	1395	+	160	260.028	59.9721	-4.33582	-2.1163	3.33238e-12	4.19695e-11
EFAU004_02555	fructokinase	COG1940	KG	Multiple classes	2588882	2589739	858	-	2005.51	3277.95	733.068	-4.47154	-2.16077	4.76306e-24	1.83244e-22
EFAU004_02556	glycosyl hydrolase family 38 protein	COG0383	G	Carbohydrate transport and metabolism	2589724	2592426	2703	-	549.934	917.411	182.457	-5.0281	-2.33001	9.6193e-09	7.53283e-08
EFAU004_02564	ABC transporter permease	COG0395	G	Carbohydrate transport and metabolism	2603174	2604094	921	-	64.6688	107.072	22.2661	-4.80873	-2.26566	1.13898e-07	7.48279e-07
EFAU004_02565	ABC transporter permease	COG4209	G	Carbohydrate transport and metabolism	2604106	2605053	948	-	39.0036	63.4813	14.5259	-4.37022	-2.12771	0.00443128	0.0119908
EFAU004_02570	PTS system cellobiose-specific transporter subunit IIC	COG1455	G	Carbohydrate transport and metabolism	2610396	2611748	1353	-	226.528	362.569	90.4865	-4.00689	-2.00248	1.38224e-12	1.85179e-11
EFAU004_02571	hypothetical protein	-	-	-	2611748	2612266	519	-	64.2937	117.295	11.2921	-10.3874	-3.37676	3.70586e-13	5.47466e-12
EFAU004_02572	PTS system, cellobiose-specific IIA componenent	COG1447	G	Carbohydrate transport and metabolism	2612282	2612608	327	-	77.6712	148.08	7.26295	-20.3884	-4.34967	4.72908e-21	1.4522e-19
EFAU004_02573	transcriptional antiterminator bglG	COG3711	K	Transcription	2612621	2614600	1980	-	605.982	1133.44	78.5272	-14.4337	-3.85137	9.94023e-49	1.50926e-46
EFAU004_02574	PTS system cellobiose-specific transporter subunit IIB	COG1440	G	Carbohydrate transport and metabolism	2614621	2614935	315	-	88.9949	168.381	9.60874	-17.5237	-4.13124	3.35226e-22	1.10382e-20
EFAU004_02702	HAD superfamily hydrolase	COG0637	R	General function prediction only	2766573	2767220	648	-	3963.96	6872.48	1055.44	-6.51146	-2.70298	2.98845e-35	1.94463e-33
EFAU004_02703	PTS system, mannose/fructose/sorbose-specific IID component	COG3716	G	Carbohydrate transport and metabolism	2767220	2768050	831	-	5022.16	8815.84	1228.47	-7.17627	-2.84324	2.00656e-39	1.56683e-37
EFAU004_02704	PTS system, mannose/fructose/sorbose-specific IIC component	COG3715	G	Carbohydrate transport and metabolism	2768050	2768799	750	-	5728.7	9992.08	1465.33	-6.81901	-2.76956	1.91261e-38	1.41275e-36
EFAU004_02705	PTS system, mannose/fructose/sorbose-specific IIB component	COG3444	G	Carbohydrate transport and metabolism	2768813	2769277	465	-	3362.43	5874.66	850.199	-6.90974	-2.78863	1.58919e-37	1.14296e-35
EFAU004_02706	PTS system, mannose/fructose/sorbose-specific IIA component	COG2893	G	Carbohydrate transport and metabolism	2769327	2769749	423	-	3503.09	6093.75	912.434	-6.67857	-2.73954	2.60984e-36	1.78317e-34
EFAU004_02707	sugar isomerase	COG2222	M	Cell wall/membrane/envelope biogenesis	2769770	2770744	975	-	10243.6	17911.9	2575.23	-6.95545	-2.79814	3.57865e-39	2.71679e-37
EFAU004_02708	ISEfa7, transposase	COG3666	L	Replication, recombination and repair	2770970	2772415	1446	+	42.144	77.184	7.10387	-10.8651	-3.44163	3.03347e-06	1.59126e-05
EFAU004_02828	extracellular solute-binding protein	COG1653	G	Carbohydrate transport and metabolism	2895260	2896543	1284	-	31.9898	57.3838	6.59577	-8.7001	-3.12103	7.3025e-08	4.98943e-07
EFAU004_02843	FMN-binding domain-containing protein	COG4939	S	Function unknown	2919975	2920931	957	+	28447.8	48147.4	8748.14	-5.50373	-2.46041	2.94508e-26	1.36422e-24
EFAU004_02844	ApbE family protein	COG1477	H	Coenzyme transport and metabolism	2921021	2922124	1104	+	7181.04	11841.8	2520.25	-4.69868	-2.23225	3.72626e-18	9.17466e-17
EFAU004_02863	hypothetical protein	-	-	-	2952067	2952405	339	+	232.661	377.725	87.597	-4.31207	-2.10838	5.40323e-14	9.05953e-13
