# Supplementary material for: Small RNAs in vancomycin-resistant Enterococcus faecium involved in daptomycin response and resistance
Source: Sci Rep. 2017 Sep 11;7:11067. doi: 10.1038/s41598-017-11265-2 (PMC5593968; doi:10.1038/s41598-017-11265-2)
Supplement: Supplementary file 4 — S4 [file 41598_2017_11265_MOESM4_ESM.xlsx]

## Sheet: Feuil1
Table S4. List of the genes involved in pathogenicity and antimicrobial resistance in E. faecium.
Gene IDa	Name	Product/resistance phenotypeb	Start	End	Size	Strand	Mean normalized countsc		Fold	Adjusted
							-Dap	+Dap	changeb	P-valueb
Virulence genes
EFAU004_00153	swpC	WxL proteins	146739	147467	729	+	87	100	1.1	0.7528
EFAU004_00154	lwpC	WxL proteins	147630	149639	2010	+	316	270	-1.2	0.5943
EFAU004_00588	lwpB	WxL proteins	614743	617910	3168	+	200	271	1.4	0.1615
EFAU004_00591	swpB	WxL proteins	618955	619713	759	+	101	48	-2.1	0.0201
EFAU004_00680	ptsD	Phosphotransferase system IID enzyme subunit	710224	711045	822	+	2492	332	-7.5	3.15e-34
EFAU004_00700	bepA	Biofilm and endocarditis-associated permease	733328	734746	1419	+	199	20	-10.1	8.61e-10
EFAU004_00882	asrR	Antibiotic and stress response regulator	894606	895046	441	-	3097	2588	-1.2	0.5738
EFAU004_00930	ebpA/empA	Endocarditis and biofilm-associated pili	944097	947486	3390	+	61	70	1.1	0.8305
EFAU004_00931	ebpB/empB	Endocarditis and biofilm-associated pili	947489	948910	1422	+	28	33	1.2	0.7827
EFAU004_00932	ebpC/empC	Endocarditis and biofilm-associated pili	948907	950784	1878	+	72	82	1.1	0.6919
EFAU004_00958	fnm	Fibronectin-binding protein	976328	978034	1707	+	6067	6966	1.1	0.5376
EFAU004_01373	capD	Capsular polysachharide protein	1419886	1420893	1008	-	3370	3502	1	0.8858
EFAU004_01475	gls24	General stress protein	1499310	1500212	903	-	1134	2339	2.1	0.0007
EFAU004_01513	sgrA	Serine-glutamate repeat containing protein A	1529150	1530124	975	-	37	37	-1	1
EFAU004_01867	ecbA	E. faecium collagen binding protein A	1890300	1893527	3228	-	17	25	1.5	0.5687
EFAU004_02017	ccpA	Global transcriptional regulator	2047270	2048271	1002	-	7061	10437	1.5	0.0099
EFAU004_02118	lwpA	WxL proteins	2146933	2149413	2481	-	139	58	-2.4	0.002
EFAU004_02121	swpA	WxL proteins	2150870	2151550	681	-	186	15	-12.6	5.16e-18
EFAU004_02292	acm	Collagen-binding adhesion of E. faecium	2329088	2331253	2166	-	580	4521	7.8	7.32e-08
EFAU004_02584	atlAEfm	Autolysin	2632751	2634769	2019	-	7602	7462	-1	0.9198
EAFU004_02613	sagA	Secreted antigen	2673192	2674730	1539	-	27416	32557	1.2	0.3571
EFAU004_02750	esp	Enterococcal surface protein	2814643	2819580	4938	-	3885	2038	-1.9	3.97e-05
EFAU004_02752	ebrB	Enterococcal biofilm regulator B	2820648	2821559	912	-	40	108	2.7	0.0005
EFAU004_02838	scm	Second collagen adhesin of E. faecium	2913161	2915143	1983	+	1380	4020	2.9	3.74e-12
Resistance genes
EFAU004_00066	dfrG	Trimethoprim	68722	69219	498	-	1733	1352	-1.3	0.5649
EFAU004_00094	rpsJ	Tigecycline	97346	97654	309	+	8748	17384	2	7.73e-06
EFAU004_00630	eat(A)	MLS	659270	660772	1503	+	858	1473	1.7	0.0011
EFAU004_00725	dltA	AMP	758274	759788	1515	+	1234	4734	3.8	2.67e-18
EFAU004_00726	dltB	AMP	759785	760990	1206	+	1556	3835	2.5	5.47e-09
EFAU004_00727	dltC	AMP	761035	761268	234	+	389	834	2.1	8.34e-06
EFAU004_00728	dltD	AMP	761271	762539	1269	+	3308	6262	1.9	3.44e-05
EFAU004_00870	pbp-5	Penicillins	879917	881953	2037	+	60701	79441	1.3	0.1373
EFAU004_01243	cls	Daptomycin	1278458	1279909	1452	+	877	2460	2.8	5.78e-11
EFAU004_01355	liaR	Daptomycin	1400628	1401260	633	-	513	1061	2.1	1.65e-05
EFAU004_01356	liaS	Daptomycin	1401267	1402334	1068	-	559	1548	2.8	3.01e-10
EFAU004_01357	liaF	Daptomycin	1402331	1403062	732	-	154	589	3.8	1.89e-10
EFAU004_01593	erm(G)	MLS	1609617	1610351	735	-	937	1187	1.3	0.1633
EFAU004_01596	mef(A)	MLS	1612191	1613096	906	-	412	901	2.2	0.0003
EFAU004_02025	liaZ	Daptomycin	2054788	2055138	351	-	2538	4158	1.6	0.0012
EFAU004_02026	liaY	Daptomycin	2055138	2055458	321	-	1556	3258	2.1	1.06e-06
EFAU004_02027	liaX	Daptomycin	2055755	2057323	1569	-	3502	11630	3.3	4.55e-15
EFAU004_02235	efmM	Aminoglycosides	2263174	2264544	1371	-	779	1158	1.5	0.0161
EFAU004_02283	aac(6')-Ii	Aminoglycosides	2317638	2318186	549	-	183	213	1.2	0.5626
EFAU004_02669	msr(C)	MLS	2733313	2734791	1479	-	259	330	1.3	0.2542
EFAU004_02774	vanXB	Vancomycin	2838763	2839371	609	-	43	25	-1.7	0.272
EFAU004_02775	vanB	Vancomycin	2839377	2840405	1029	-	41	30	-1.4	0.5723
EFAU004_02776	vanHB	Vancomycin	2840398	2841369	972	-	25	21	-1.2	0.8353
EFAU004_02777	vanWB	Vancomycin	2841366	2842193	828	-	26	21	-1.2	0.667
EFAU004_02778	vanYB	Vancomycin	2842211	2843017	807	-	18	25	1.4	0.6866
EFAU004_02779	vanSB	Vancomycin	2843188	2844531	1344	-	10814	13035	1.2	0.2876
EFAU004_02780	vanRB	Vancomycin	2844534	2845193	660	-	2967	5368	1.8	0.0002
a Genes for which expression is significantly altered are indicated in bold.
bAMP, antimicrobial peptide; MLS, macrolides-lincosamides-streptogramins.
cValues calculated using the DESeq package.
