# Supplementary material for: Small RNAs in vancomycin-resistant Enterococcus faecium involved in daptomycin response and resistance
Source: Sci Rep. 2017 Sep 11;7:11067. doi: 10.1038/s41598-017-11265-2 (PMC5593968; doi:10.1038/s41598-017-11265-2)
Supplement: Supplementary file 5 — S5 [file 41598_2017_11265_MOESM5_ESM.xlsx]

## Sheet: Table S3
Table S4. Oligonucleotide primers used in the study
Purpose	Primer name	Sequence (5'-3')
qRT-PCR for RNA-seq validation	00116-F-RT-efaecium	GCGATGCAAAACGAAACAG
	00116-R-RT-efaecium	CGCTCTTTCACGATTCCATT
	00325-F-RT-efaecium	GCTCAAATTGCCTTTGATCG
	00325-R-RT-efaecium	CGAACAGCATCCAAATAGCA
	00481-F-RT-efaecium	ATCGCCGATTTGGTCAATAG
	00481-R-RT-efaecium	GAAGAAGCCTTGGCACGTT
	00494-F-RT-efaecium	ACAAATGCTCACGCTGATGA
	00494-R-RT-efaecium	TGCATCGATCATTGAGTTGTC
	00691-F-RT-efaecium	CGAAGGAAACCGACGTATGTA
	00691-R-RT-efaecium	CGTTTGATCCCAGCCATATT
	01501-F-RT-efaecium	TCCCTTCTGCTTGTCCATTC
	01501-R-RT-efaecium	GCAAGAATCGATTTCGGAGT
	01169-F-RT-efaecium	ATTATGTGTTTTGCGCCAGTC
	01169-R-RT-efaecium	GGCGGAATCAATATGGCTAA
	02077-F-RT-efaecium	TAGCCAAAAGATTCCGCAAC
	02077-R-RT-efaecium	TATTGGGCGTGCATTACACA
	02266-F-RT-efaecium	TTCCGAATTACTTGGAGCTGA
	02266-R-RT-efaecium	TCGCCTGGTTTATGGAAATC
	02292-F-RT-efaecium	TGTTTTATCACCGCTCGTCA
	02292-R-RT-efaecium	AGTAGAAGGTTGGGGGCAAT
	02458-F-RT-efaecium	AGCTTTGGATGGCTGTATCC
	02458-R-RT-efaecium	GCCAAGCAGAAAACAACTCC
Northern blot (probes)	sRNA_0030	GGTATTCTTAAACTGGGTACAAAAA
	sRNA_0120	CTCAAGCAGACAAGCCCTTC
	sRNA_0160	ATACATGCAAAGCACGGTGT
	sRNA_0280	TCGCCTTTATTGATTTTACTTCTTG
	sRNA_1260	TCTCATTTAAACGATGTATTCCCTAA
	sRNA_1300	TGCATACATACAATTTGGAAACATT
	sRNA_2050	TGAAAGATTTCTCTTTCCTCTTACG
	sRNA_2210	ATAACGGGCCTATCTATTTGGTAAC
	sRNA_2410	GCAATACAAAGTTCTTTAGCCATCA
	tmRNA	TCGCTAGTCTGATGTTCTCTTTTTC
qRT-PCR for sRNA expression	sRNA_0030-F	CATGTGATTCTAAAGTATCCAGAGA
	sRNA_0030-R	TGCATAACCATAGGTATACAAAGCA
	sRNA_0120-F	ATCACCTGCCGGATGCAG
	sRNA_0120-R	TACTCAAGCAGACAAGCCCT
	sRNA_0160-F	ACCTCGGAAGGATTCAAATAAACA
	sRNA_0160-R	CAACACCGTGCTTTGCATGT
	sRNA_0280-F	GCCCCCTTCTTGTAGGAGTT
	sRNA_0280-R	TCTTGTTTCGGTTATTCAACCA
	sRNA_1260-F	AACTGGCGTAACTTCAGAGT
	sRNA_1260-R	ACGATGTATTCCCTAACCTCT
	sRNA_1300-F	TCTCACCGTAACTAATGAATGCTC
	sRNA_1300-R	ATCCCCGATGATAGGCTTTT
	sRNA_2050-F	GAAATTCATACACGGTACCACCT
	sRNA_2050-R	CGCGTACGAGCGTTATTCG
	sRNA_2210-F	CTCAGGACAGGACGCTGATT
	sRNA_2210-R	ACTGGCTTTTGAACACCGTT
	sRNA_2410-F	GCAGCAAAAAGCCACGTAGAC
	sRNA_2410-R	ATTTTCACTGCTCAGCCACTT
	adk-F	CCGCACATCTCAACAGGAGA
	adk-R	AGGCCAAGAGCTGTTTCGTT
